# Supplementary material for: CPAG: software for leveraging pleiotropy in GWAS to reveal similarity between human traits links plasma fatty acids and intestinal inflammation
Source: Genome Biol. 2015 Sep 15;16(1):190. doi: 10.1186/s13059-015-0722-1 (PMC4570686; doi:10.1186/s13059-015-0722-1)
Supplement: Additional file 3: Table S2. — CPAG results based on NHGRI GWAS Catalog (last visit on 4 September 2013). Listed are associated disease–trait pairs and counts of overlap based on the SNP, SNP_LD, and gene-based methods. Based on these counts, a series of statistical tests were done to test the significance of the similarity, including Fisher’s exact test, an empirical permutations test (10,000 permutations), hypergeometric test and binomial test. The last three columns list the overlapping genes, SNPs and SNPs in LD. (XLSX 1076 kb) [file 13059_2015_722_MOESM3_ESM.xlsx]

## Sheet: Raw Traits
Dis1	Dis2	SNP(#_Dis1;#_Dis2;#_Overlap)	SNP_LDfilter(#_Dis1;#_Dis2;#_Overlap)	gen(#_dis1;#_dis2;#_overlap)	exp_overlap(bySNP;byGene)	fisher.p_bySNP	fisher.p_bySnpLD	fisher.p_bySnpLD_adj(Bonferroni)	fisher.p_byGene	emp.p_bySNP	emp.p_bySNP_ld	emp.p_byGene	Hyperm_p(bySNP;bySNP_LD;byGene)	Binomial_p(bySNP;bySNP_LD;byGene)	overlap_Genes	overlap_SNPs_LDcorrect	overlap_SNPs
Cholesterol	LDL cholesterol	65;67;42	65;67;40	66;61;44	0.0031;0.1763	3.89203e-172	3.11833e-162	1.39919e-158	4.43294e-106	0	0	0	3.89199379889e-172;3.1182924666e-162;4.43131830481e-106	8.18525361357e-188;1.97011244893e-176;1.70576821548e-124	LCN1P2,LINC00861,PCSK9,CETP,SUGP1,DNAH11,FRK,CYP7A1,APOB,HPR,ABCG8,UBXN2B,ABCG5,DOCK7,FADS2,FADS1,SLC22A1,HMGCR,MYLIP,NPC1L1,APOC1,HSPE1P1,TOP1,TIMD4,LDLR,LOC100506810,HERPUD1,ABO,ATXN2,TRIB1,MAFB,LOC157273,CELSR2,TOMM40,ST3GAL4,HNF1A,HFE,TMEM57,BRAP,ZNF259,EFCAB13,HLA-DRA,PLEC,GPAM	rs11220462,rs2000999,rs2255141,rs174570,rs6756629,rs7206971,rs12027135,rs2954029,rs9488822,rs3846662,rs11065987,rs2642442,rs12670798,rs635634,rs2479409,rs1367117,rs3757354,rs1800562,rs629301,rs2072183,rs6511720,rs3764261,rs6029526,rs2131925,rs9987289,rs4420638,rs6882076,rs4299376,rs12916,rs2902940,rs1169288,rs11136341,rs174546,rs2228671,rs693,rs646776,rs964184,rs1564348,rs514230,rs3177928,rs20816…	rs11220462,rs2000999,rs2255141,rs174570,rs6756629,rs7206971,rs12027135,rs2954029,rs9488822,rs3846662,rs11065987,rs2642442,rs12670798,rs635634,rs2479409,rs1367117,rs3757354,rs1800562,rs629301,rs2072183,rs6511720,rs3764261,rs6029526,rs2131925,rs9987289,rs4420638,rs6882076,rs4299376,rs12916,rs2902940,rs1169288,rs11136341,rs174546,rs2228671,rs693,rs646776,rs964184,rs1564348,rs514230,rs3177928,rs20816…
Crohns disease	Inflammatory bowel disease	163;118;21	163;118;42	168;168;65	0.0137;1.2359	5.99576e-61	3.173e-136	1.42373e-132	2.66797e-98	0	0	0	5.99307572372e-61;3.17251907859e-136;2.64896883497e-98	2.91141448809e-65;1.93344726617e-144;7.49752577903e-108	GOT1,IL23R,CDKAL1,CCL2,PREP,MIR4791,CCL7,PDGFB,SNORD83B,MIR3686,ITLN1,PTGER4,PRDX2P2,IL18RAP,RAD23BP1,SLC7A10,ZNF300,ZNF365,ERAP2,CYCSP42,MAPKAPK2,LINC00861,PRDM1,ICOSLG,DENND1B,ZGPAT,CARD9,NKX2-3,INTS6P1,MST1,MIR101-2,ZMIZ1,STAT3,NRIP1,ADRA1B,THADA,ZFP36L1,TRIB1,MUC19,IL2RA,LRRC32,JAK2,C21ORF33,PUS10,NOD2,GPR65,UBE2L3,TNFSF15,IPMK,CEBPA,RNASET2,ALDH7A1P4,C1ORF106,PTPN2,IL12B,SMAD3,IKZF1,C5ORF56,…	rs1363907,rs11741861,rs1551398,rs1847472,rs7282490,rs11564258,rs11742570,rs2274910,rs4409764,rs1819658,rs917997,rs4656958,rs2549794,rs2266959,rs10781499,rs11584383,rs7554511,rs3091316,rs13003464,rs4263839,rs2413583,rs181359,rs102275,rs11209026,rs13361189,rs12722515,rs11010067,rs9891119,rs1893217,rs17582416,rs7714584,rs10181042,rs10495903,rs3810936,rs12946510,rs151181,rs6062504,rs7608910,rs415890,…	rs7517847,rs1456896,rs2413583,rs17293632,rs10495903,rs10758669,rs11209026,rs1847472,rs10761659,rs3024505,rs11564258,rs2188962,rs8005161,rs3091316,rs11742570,rs4409764,rs1893217,rs6568421,rs2076756,rs5743289,rs3197999
Inflammatory bowel disease	Ulcerative colitis	118;91;19	118;91;26	168;102;46	0.0077;0.7504	1.51729e-59	2.42055e-85	1.0861e-81	1.56195e-72	0	0	0	1.51690258604e-59;2.42016640302e-85;1.55191599774e-72	3.41121486927e-64;3.1998392251e-91;2.5986877805e-81	RPSAP64,GPR35,RPS21P8,GOT1,RPL23AP12,MST1,FCGR2A,BTF3L4P3,LINC00598,HLA-DRB1,FGFR1OP2P1,KPNA7,IFNG,PTGER4,PARK7,DAP,MIR4418,IL23R,CYCSP42,MAPKAPK2,RPL39P28,PRDM1,ICOSLG,CARD9,NKX2-3,SMURF1,INTS6P1,MIR101-2,IRF8,ADRA1B,TNFAIP3,PREP,HLA-DQA1,LRRC32,JAK2,C21ORF33,PUS10,C1ORF106,TNFSF15,ZBTB40,IL12B,FENDRR,NRIP1,LSP1,IL10,C11ORF30	rs2155219,rs6871626,rs907611,rs11209026,rs7282490,rs2315008,rs6451493,rs4246905,rs6920220,rs6584283,rs7524102,rs7134599,rs1801274,rs4409764,rs9271366,rs11742570,rs2930047,rs7608910,rs35675666,rs10758669,rs2836878,rs17085007,rs12946510,rs2838519,rs10781499,rs267939,rs2297441,rs7554511,rs12568930,rs2872507,rs3197999,rs3024505,rs941823	rs7608910,rs35675666,rs2155219,rs6871626,rs907611,rs11209026,rs10758669,rs17085007,rs3024505,rs4246905,rs10781499,rs6920220,rs7554511,rs7134599,rs1801274,rs3197999,rs9271366,rs2836878,rs941823
Blood pressure	Systolic blood pressure	40;25;13	40;25;18	53;34;23	0.0007;0.0789	4.90859e-54	8.17429e-79	3.6678e-75	2.596e-55	0	0	0	4.90851245748e-54;8.17424490012e-79;2.59443748674e-55	2.68192123259e-61;2.50512302547e-90;1.97971861036e-65	ZNF831,FES,PLCE1,MRPS16P2,CNNM2,CSK,RPS15AP29,SLC39A8,FAT1P1,MECOM,CACNB2,PLEKHA7,FGF5,RPS8P8,MTHFR,NPR3,EBF1,ATP2B1,PRDM8,MARK2P11,ARHGAP42,RPS11P1,GOSR2	rs1378942,rs3184504,rs381815,rs2521501,rs1799945,rs198846,rs2681492,rs11191548,rs932764,rs17249754,rs1004467,rs1327235,rs633185,rs17608766,rs1458038,rs17367504,rs9663362,rs9313772,rs653178,rs11953630,rs1173771,rs13107325,rs419076,rs6015450,rs11191593	rs1378942,rs381815,rs2521501,rs1327235,rs633185,rs17608766,rs1458038,rs17367504,rs13107325,rs1173771,rs11191548,rs419076,rs6015450
Diastolic blood pressure	Systolic blood pressure	28;25;16	28;25;17	35;34;24	0.0005;0.0521	5.97068e-72	2.70945e-77	1.21573e-73	8.45535e-65	0	0	0	5.97065614802e-72;2.70944304955e-77;8.45371637799e-65	1.17484696505e-81;5.53968064773e-88;2.0565758534e-76	ZNF831,FES,SLC39A12,MRPS16P2,CSK,EBF1,AMPD3,SLC39A8,FAT1P1,PRDM8,CACNB2,FGF5,RPS8P8,ADM,NPR3,ATP2B1,MECOM,SH2B3,MARK2P11,BAG6,ARHGAP42,MOV10,RPS11P1,HFE	rs1378942,rs3184504,rs2521501,rs1799945,rs2681472,rs448378,rs2681492,rs805303,rs1918974,rs1327235,rs633185,rs1458038,rs7129220,rs11953630,rs4373814,rs13107325,rs1173771,rs419076,rs6015450,rs2932538	rs1378942,rs3184504,rs2521501,rs1327235,rs1799945,rs633185,rs1458038,rs7129220,rs11953630,rs4373814,rs13107325,rs1173771,rs419076,rs6015450,rs805303,rs2932538
Pulmonary function	Pulmonary function (interaction)	32;26;16	32;26;17	36;33;19	0.0006;0.052	3.06712e-70	2.06199e-75	9.25213e-72	1.31164e-47	0	0	0	3.06709743805e-70;2.0619746375e-75;1.31095752276e-47	1.85588825361e-79;1.65815282582e-85;4.20329614841e-55	THSD4,GSTCD,ADAM19,AGER,TNS1,CCDC38,GPR126,GYPA,HTR4,RARB,C10ORF11,UQCRHP1,FAM13A,CFDP1,KRT18P51,MFAP2,CDC123,NCR3,MMP15	rs11168048,rs17331332,rs2571445,rs11727189,rs7068966,rs1529672,rs2070600,rs10516526,rs2869967,rs2284746,rs2277027,rs3817928,rs2857595,rs12447804,rs2865531,rs1980057,rs12899618,rs11001819,rs1036429	rs2284746,rs12899618,rs11168048,rs3817928,rs2857595,rs2571445,rs12447804,rs2865531,rs7068966,rs1529672,rs2070600,rs1036429,rs2277027,rs11001819,rs2869967,rs1980057
Mean platelet volume	Platelet counts	48;62;5	48;62;19	54;73;19	0.0021;0.1726	2.46867e-16	1.00526e-71	4.5106e-68	5.08428e-35	0	0	0	2.46794921377e-16;1.00521409226e-71;5.06314468016e-35	5.58253896971e-20;9.3410098286e-78;9.32607913609e-39	LRRC16A,F2R,DNM3,BAK1,EHD3,TPM4,MEF2C,VWF,WDR66,ARHGEF3,TMCC2,EXOC3L4,CD9,PIK3CG,HBS1L,TPM1,JMJD1C,CCDC71L,MYB	rs342293,rs3809566,rs6490294,rs2297067,rs17655730,rs7075195,rs944002,rs2138852,rs210134,rs10914144,rs8109288,rs2950390,rs4326844,rs2227831,rs7342306,rs1172130,rs10761731,rs941207,rs10512472,rs505404,rs1354034,rs11071720,rs17568628,rs1558324,rs10876550,rs559972,rs1668871,rs342275,rs739496,rs16971217,rs9399137,rs7961894,rs9494145	rs1354034,rs7961894,rs210134,rs10914144,rs8109288
Fasting glucose-related traits	Fasting glucose-related traits (interaction with BMI)	17;24;13	17;24;14	22;32;20	0.0003;0.0308	4.66094e-61	1.04635e-66	4.69499e-63	8.59459e-59	0	0	0	4.66093441177e-61;1.04635239245e-66;8.59416245268e-59	2.32422560496e-69;8.74362777091e-76;3.03934891269e-68	CRY2,C2CD4B,AGMO,ADRA2A,BTBD7P2,LINC00538,DGKB,YKT6,SLC30A8,TCF7L2,FADS1,GCKR,GCK,C2CD4A,ADCY5,SLC2A2,MADD,G6PC2,MTNR1B,PROX1	rs10885122,rs7944584,rs4607517,rs4506565,rs11558471,rs11920090,rs780094,rs2191349,rs10830963,rs11708067,rs560887,rs340874,rs7903146,rs11605924,rs174550	rs10885122,rs7944584,rs4607517,rs11558471,rs11920090,rs780094,rs11605924,rs2191349,rs10830963,rs11708067,rs560887,rs340874,rs174550
Type 1 diabetes	Type 1 diabetes autoantibodies	54;18;14	54;18;15	71;24;22	0.0007;0.0746	7.79083e-60	5.9361e-65	2.66353e-61	5.00536e-55	0	0	0	7.79077163455e-60;5.93606768164e-65;5.0044202007e-55	5.97610987351e-71;4.17161484789e-78;1.34288503115e-75	TYK2,SUOX,CTLA4,CLEC16A,PTPN22,MAPKAPK2,IL27,PTPN2,CD226,IGF2,BACH2,NUPR1,INS-IGF2,UBASH3A,IL2RA,PSMG2,SH2B3,IGF2-AS,IFIH1,IKZF4,ERBB3,IL10	rs3184504,rs1990760,rs1004446,rs2292239,rs2542151,rs9976767,rs3788013,rs12708716,rs2476601,rs4788084,rs3024505,rs11755527,rs2304256,rs61839660,rs11203203,rs3087243,rs1701704,rs12722495,rs763361	rs3184504,rs1990760,rs1004446,rs2292239,rs2542151,rs12708716,rs2476601,rs4788084,rs3024505,rs11755527,rs2304256,rs3087243,rs1701704,rs763361
Mean corpuscular hemoglobin	Mean corpuscular volume	29;37;19	29;37;15	28;39;20	0.0008;0.0478	7.20517e-83	6.10413e-63	2.73892e-59	3.5111e-52	0	0	0	7.20512546608e-83;6.10404358833e-63;3.50998272755e-52	1.52641498363e-91;9.38455465126e-70;2.54063555665e-59	RCL1,CITED2,CCND3,LUC7L,TIMM23,PDGFRA,CCDC162P,ZDHHC19,TMPRSS6,ATP5F1P6,HBS1L,RNU7-18P,RPL7P28,MYB,HFE,KIT,THRB,NPRL3,ITFG3,TFRC	rs632057,rs668459,rs1800562,rs9310736,rs7775698,rs2236496,rs7203560,rs855791,rs7085433,rs11966072,rs628751,rs2279434,rs7776054,rs10758658,rs218237,rs9399137,rs1211375,rs4916483,rs3218097,rs2413450,rs643381,rs4895441,rs9349205	rs632057,rs668459,rs7085433,rs11966072,rs1800562,rs2279434,rs9310736,rs7775698,rs2236496,rs9399137,rs1211375,rs4916483,rs3218097,rs7203560,rs218237,rs2413450,rs10758658,rs855791,rs9349205
Blood pressure	Diastolic blood pressure	40;28;11	40;28;14	53;35;23	0.0008;0.0812	4.89205e-44	7.30265e-58	3.2767e-54	7.56213e-55	0	0	0	4.89191121712e-44;7.30252360185e-58;7.55715348698e-55	5.74156792507e-50;4.02331573698e-65;1.59587175828e-64	ZNF831,FES,RPS27P11,C10ORF107,CACNB2,CSK,MRPS16P2,EBF1,SLC39A8,FAT1P1,MECOM,TBX3,FGF5,RPS8P8,NPR3,ATXN2,ATP2B1,PRDM8,MARK2P11,UBA52P7,UBA52P4,RPS11P1,ARHGAP42	rs1378942,rs13082711,rs2521501,rs1327235,rs1799945,rs633185,rs1458038,rs198846,rs9313772,rs653178,rs11953630,rs1173771,rs13107325,rs17249754,rs419076,rs6015450,rs2681472	rs1378942,rs13082711,rs2521501,rs1327235,rs633185,rs1458038,rs653178,rs1173771,rs13107325,rs419076,rs6015450
Mean corpuscular hemoglobin	Red blood cell traits	29;58;7	29;58;14	28;69;19	0.0012;0.0846	2.2422e-25	6.16947e-55	2.76824e-51	5.89985e-43	0	0	0	2.24197325478e-25;6.16927429724e-55;5.89401819851e-43	1.33041811039e-29;2.23591999315e-60;2.0085857797e-47	RCL1,DENND4A,CCND3,SLC17A3,SLC17A1,PDGFRA,CCDC162P,ZDHHC19,TMPRSS6,ATP5F1P6,HBS1L,RNU7-18P,CITED2,MYB,HFE,KIT,THRB,NPRL3,ITFG3	rs632057,rs1408272,rs1800562,rs140522,rs11085824,rs9310736,rs9389269,rs7775698,rs2236496,rs901683,rs741702,rs11915082,rs11717368,rs855791,rs1008084,rs590856,rs11966072,rs2279434,rs7776054,rs4820268,rs470119,rs1122794,rs3218097,rs9494145,rs2413450,rs9349204	rs1408272,rs1800562,rs9310736,rs7775698,rs2236496,rs1122794,rs855791
HDL cholesterol	Triglycerides	92;74;22	92;74;15	83;64;25	0.0049;0.2326	2.305e-75	1.00154e-48	4.4939e-45	6.71174e-46	0	0	0	2.30473548807e-75;1.00133381869e-48;6.68604296732e-46	3.59488788227e-81;3.11495009893e-53;2.67008880528e-51	GDF7,R3HDM2,APOC1,LINC00861,TBL2,CETP,ZNF664,GALNT2,APOB,RPL30P9,LPL,FADS1,LIPC,RPL28P4,INHBC,HERPUD1,PLTP,RPL15P15,BUD13,TRIB1,PCIF1,MIR5702,ZNF664-FAM101A,NYAP2,ZNF259	rs6065906,rs1532085,rs1042034,rs17145738,rs4420638,rs2083637,rs1800775,rs2954029,rs4846914,rs10096633,rs174546,rs174547,rs10503669,rs2972146,rs325,rs964184,rs4775041,rs174548,rs11613352,rs328,rs12678919,rs17482753,rs3764261,rs6754295,rs4765127,rs7679,rs326	rs1042034,rs17145738,rs1800775,rs2954029,rs10503669,rs2972146,rs4775041,rs328,rs12678919,rs7679,rs6065906,rs1532085,rs4420638,rs174548,rs4846914,rs174546,rs174547,rs964184,rs11613352,rs3764261,rs4765127,rs6754295
Crohns disease	Ulcerative colitis	163;91;12	163;91;16	168;102;29	0.0106;0.7504	1.28288e-33	1.37767e-46	6.18162e-43	1.68152e-38	0	0	0	1.28203556002e-33;1.37703414076e-46;1.65636512659e-38	3.29262495245e-37;1.17596769382e-50;1.54553323146e-42	GOT1,PREP,PTGER4,BSN,IL23R,CYCSP42,MAPKAPK2,PRDM1,ICOSLG,GSDMB,CARD9,NKX2-3,INTS6P1,MIR101-2,NRIP1,PLCL1,ADRA1B,C1ORF106,MST1,LRRC32,JAK2,C21ORF33,PUS10,TNFSF15,ZPBP2,IL12B,CCNY,IL10,C11ORF30	rs1736020,rs6451493,rs11742570,rs6584283,rs9858542,rs4246905,rs2872507,rs4409764,rs1373692,rs11190140,rs12242110,rs1297265,rs2297441,rs7554511,rs11584383,rs4077515,rs13003464,rs11209026,rs10889677,rs2201841,rs12261843,rs4809330,rs7608910,rs10181042,rs10758669,rs3810936,rs9292777,rs1736135,rs2838519,rs10883365,rs3197999,rs3024505	rs10758669,rs11190140,rs11209026,rs10889677,rs3024505,rs2838519,rs2201841,rs9858542,rs2872507,rs3197999,rs4077515,rs13003464
Mean corpuscular volume	Red blood cell traits	37;58;5	37;58;12	39;69;28	0.0015;0.1178	4.45201e-17	1.3948e-44	6.25845e-41	7.77494e-65	0	0	0	4.45110658899e-17;1.39470840229e-44;7.76962533876e-65	6.83756708195e-21;1.8525478112e-49;1.54171796751e-71	CHURC1-FNTB,FNTB,ZDHHC19,TMPRSS6,RBM38,TFR2,ITFG3,NPRL3,THRB,TRIM58,MIR4432,PDGFRA,KIT,CCDC162P,RCL1,CITED2,CCND3,ATP5F1P6,MYB,MAX,HMGB1P1,UBE2L3,ODF3B,RNU7-18P,IKZF1,FIGNL1,HFE,HBS1L	rs632057,rs1800562,rs4821112,rs9310736,rs9389269,rs7775698,rs2236496,rs5754217,rs901683,rs9386791,rs855791,rs1008084,rs590856,rs9374080,rs2279434,rs9349204,rs4820268,rs3218097,rs9494145,rs2413450,rs4466998,rs4895441,rs7155454	rs2236496,rs1800562,rs855791,rs9310736,rs7775698
Cholesterol	Triglycerides	65;74;13	65;74;13	66;64;17	0.0034;0.185	1.34553e-43	1.34553e-43	6.03739e-40	9.03702e-30	0	0	0	1.34531199852e-43;1.34531199852e-43;8.98616004269e-30	5.41356753658e-48;5.41356753658e-48;2.88437929019e-33	RPL28P4,APOB,APOC1,LINC00861,TIMD4,CETP,DOCK7,SUGP1,FADS1,GCKR,LIPC,TRIB1,HERPUD1,ZNF101,ZNF259,PSD3,NAT2	rs10401969,rs1532085,rs2131925,rs964184,rs4420638,rs6882076,rs1260326,rs1800775,rs2954029,rs3764261,rs1532624,rs2304130,rs174546,rs10889353,rs1495741	rs10401969,rs1532085,rs2131925,rs964184,rs4420638,rs6882076,rs1260326,rs2954029,rs1495741,rs2304130,rs174546,rs10889353,rs3764261
Cholesterol	HDL cholesterol	65;92;14	65;92;13	66;83;21	0.0043;0.2399	6.01333e-46	2.86883e-42	1.28725e-38	2.95188e-36	0	0	0	6.01219228776e-46;2.86823106992e-42;2.93540667227e-36	3.20200830871e-50;2.02013008691e-46;6.0437982783e-40	RPL28P4,APOB,GLULP3,LOC157273,APOC1,LINC00861,TRIB1,HERPUD1,CETP,LIPG,RPL7P25,FADS1,LIPC,UBASH3B,TTC39B,ABCA1,ZNF259,ACAA2,SPDEF,HNF4A,TRPS1	rs7241918,rs1800961,rs1532085,rs964184,rs9987289,rs1883025,rs4420638,rs2954029,rs4939883,rs3764261,rs1532624,rs174546,rs7941030,rs581080	rs7241918,rs1800961,rs1532085,rs964184,rs9987289,rs1883025,rs4420638,rs2954029,rs4939883,rs3764261,rs1532624,rs174546,rs7941030,rs581080
Body mass index	Weight	72;12;10	72;12;10	73;18;14	0.0006;0.0575	4.43958e-42	4.43958e-42	1.99204e-38	9.35126e-33	0	0	0	4.43954618303e-42;4.43954618303e-42;9.34479886292e-33	1.52921319771e-52;1.52921319771e-52;6.77571290643e-42	MC4R,ETV5,KCTD15,TMEM18,FTO,RPL31P12,RPS4XP20,RPS3AP49,FAM150B,GDI2P2,DGKG,SEC16B,SH2B1,BDNF-AS	rs7647305,rs29941,rs8050136,rs6499640,rs7498665,rs10913469,rs7561317,rs12970134,rs925946,rs2568958	rs7647305,rs8050136,rs29941,rs10913469,rs7498665,rs6499640,rs7561317,rs12970134,rs925946,rs2568958
Bone mineral density	Bone mineral density (spine)	73;24;5	73;24;11	94;25;19	0.0013;0.1029	1.42338e-17	8.75128e-42	3.9267e-38	1.17843e-41	0	0	0	1.42315681873e-17;8.7508579494e-42;1.1772662234e-41	1.0631340279e-21;7.55623675446e-48;3.54059837309e-52	TNFRSF11B,TNFSF11,STARD3NL,SPP1,MIR4418,LRP5,COLEC10,WLS,MEPE,ZBTB40,RPL39P30,FOXL1,GNG12-AS1,FABP3P2,SP7,CCDC170,C7ORF76,TNFRSF11A,EPDR1	rs9533090,rs2062377,rs4233949,rs1524058,rs4727338,rs4355801,rs6696981,rs6959212,rs6469804,rs4869742,rs4870044,rs4729260,rs10048146,rs6532023,rs2016266,rs11898505,rs884205,rs6426749,rs1471403	rs884205,rs9533090,rs10048146,rs2062377,rs2016266
Coronary heart disease	Myocardial infarction (early onset)	73;9;9	73;9;9	63;12;12	0.0005;0.0331	1.70514e-39	1.70514e-39	7.65097e-36	6.37392e-32	0	0	0	1.70514254071e-39;1.70514254071e-39;6.37392369274e-32	0.0;0.0;0.0	CELSR2,CDKN2B-AS1,PCSK9,KCNE2,LINC00310,LINC00840,CXCL12,PHACTR1,SMARCA4,WDR12,MIA3,BSND	rs11206510,rs646776,rs17465637,rs12526453,rs9982601,rs6725887,rs1746048,rs1122608,rs4977574	rs11206510,rs646776,rs17465637,rs12526453,rs9982601,rs6725887,rs1746048,rs1122608,rs4977574
Renal function-related traits (eGRFcrea)	Renal function-related traits (sCR)	8;8;7	8;8;7	11;10;9	0.0;0.0048	3.05999e-38	3.05999e-38	1.37302e-34	1.18358e-31	0	0	0	3.05999321471e-38;3.05999321471e-38;1.18356494264e-31	6.77634592421e-50;6.77634592421e-50;2.86594284673e-43	MPPED2,MICALL2,UNCX,WDR72,BCAS3,SHROOM3,PDILT,DCDC5,HCG26	rs13146355,rs17730436,rs963837,rs11864909,rs3828890,rs10277115,rs9895661	rs13146355,rs11864909,rs963837,rs17730436,rs3828890,rs10277115,rs9895661
Metabolic syndrome	Triglycerides	29;74;4	29;74;10	30;64;14	0.0015;0.0841	1.70562e-13	1.80387e-36	8.09397e-33	5.6208e-29	0	0	0	1.70519540144e-13;1.80372822519e-36;5.60762830997e-29	3.70776841087e-17;6.3006414569e-41;1.95466120767e-32	RPL28P4,APOB,RPL30P9,CETP,GCKR,LIPC,GDF7,LPL,HERPUD1,MLXIPL,GALNT2,ZNF259,BUD13,APOA5	rs10105606,rs7841189,rs1532085,rs2266788,rs1178979,rs780094,rs1042034,rs2083637,rs651821,rs4846914,rs2286276,rs4846922,rs673548,rs10503669,rs13226650,rs964184,rs12678919,rs1558861,rs328,rs7350481,rs3764261,rs10096633,rs326,rs6754295,rs7557067	rs780094,rs3764261,rs1532085,rs964184
Hematocrit	Red blood cell traits	8;58;1	8;58;8	10;69;8	0.0003;0.0302	0.000331381	5.23698e-36	2.34983e-32	2.04419e-19	0	0	0	0.000331334124099;5.23698239248e-36;2.04297451145e-19	4.64072577173e-08;0.0;6.93512664524e-23	HK1,PRKCE,TMPRSS6,PRKAG2,TFR2,MYB,HFE,HBS1L	rs3184504,rs10159477,rs16926246,rs1800562,rs7385804,rs9389269,rs11065987,rs4953318,rs855791,rs10224002,rs10168349,rs4820268,rs2075672,rs10480300,rs9494145,rs2413450,rs9483788	rs1800562
Bone mineral density	Bone mineral density (hip)	73;15;3	73;15;9	94;21;19	0.0008;0.0864	6.1851e-11	8.53213e-36	3.82837e-32	1.41494e-44	0	0	0	6.18416887465e-11;8.5318978618e-36;1.41447685418e-44	5.87351978584e-15;1.29918436678e-42;1.02810090351e-61	TNFRSF11B,TNFSF11,WHSC1L2P,MIR4418,MEF2C,COLEC10,ZBTB40,MRPS31P1,WLS,GNG12-AS1,FABP3P2,SOST,SOX6,CCDC170,C7ORF76,MIR3660,RPS27P4,ZNF408,INSC	rs11995824,rs9533090,rs7781370,rs7108738,rs227584,rs9594738,rs7117858,rs4727338,rs4355801,rs7932354,rs87938,rs430727,rs2062377,rs1366594,rs6426749,rs228769	rs1366594,rs6426749,rs7932354
HDL cholesterol	Metabolic syndrome	92;29;6	92;29;10	83;30;13	0.0019;0.109	3.23509e-20	1.81015e-35	8.12213e-32	8.21056e-25	0	0	0	3.23443456636e-20;1.80996365462e-35;8.1798827058e-25	2.82747824798e-24;1.54580266703e-40;4.25824848223e-29	RPL28P4,APOB,RPL30P9,HERPUD1,CETP,LIPC,GDF7,LPL,ABCA1,ZNF259,GALNT2,NR1H3,BUD13	rs7841189,rs1532085,rs1042034,rs10838681,rs2083637,rs2271293,rs4846914,rs4846922,rs673548,rs10489615,rs173539,rs10503669,rs255049,rs964184,rs1883025,rs12678919,rs8060686,rs328,rs2144300,rs17482753,rs3764261,rs7120118,rs16942887,rs325,rs6754295	rs173539,rs1532085,rs1883025,rs964184,rs2083637,rs3764261
Alzheimers disease	Alzheimers disease (late onset)	21;20;5	21;20;8	13;22;12	0.0003;0.0125	7.03832e-21	7.00281e-35	3.14216e-31	2.00718e-37	0	0	0	7.03811809603e-21;7.00271952994e-35;2.0071118524e-37	8.20862476914e-26;7.34076352863e-41;2.19358519673e-44	FNTAP1,APOC1,CLU,CYP27C1,PVRL2,TOMM40,MS4A4A,BIN1,PICALM,CR1,MS4A6A,ABCA7	rs2279590,rs1532278,rs11136000,rs4420638,rs7561528,rs536841,rs744373,rs4938933,rs6701713,rs3851179,rs561655,rs3818361,rs1562990,rs610932,rs2075650,rs6859,rs6656401	rs6859,rs2075650,rs4420638,rs7561528,rs744373
Hypertension	Systolic blood pressure	27;25;7	27;25;8	14;34;11	0.0005;0.0208	2.04054e-28	6.55904e-33	2.94304e-29	4.71838e-30	0	0	0	2.04047313376e-28;6.55886980002e-33;4.71719400904e-30	1.657662457e-33;2.69002711109e-38;9.9706302321e-35	ZNF831,BAG6,ARHGAP42,SLC39A12,RPS8P8,NPR3,HFE,ATP2B1,MRPS16P2,CACNB2,PLCE1	rs2681492,rs1173771,rs4373814,rs1799945,rs633185,rs932764,rs2681472,rs6015450,rs805303	rs1799945,rs633185,rs1173771,rs4373814,rs932764,rs6015450,rs805303
Diastolic blood pressure	Hypertension	28;27;8	28;27;8	35;14;10	0.0005;0.0215	1.88479e-32	1.88479e-32	8.45706e-29	1.72562e-26	0	0	0	1.88473531947e-32;1.88473531947e-32;1.72493539044e-26	1.07867506515e-37;1.07867506515e-37;2.01308475707e-33	ZNF831,BAG6,ARHGAP42,SLC39A12,RPS8P8,NPR3,HFE,ATP2B1,MRPS16P2,CACNB2	rs1799945,rs633185,rs2681472,rs11014166,rs1173771,rs4373814,rs6015450,rs805303	rs1799945,rs11014166,rs2681472,rs633185,rs1173771,rs4373814,rs6015450,rs805303
LDL cholesterol	Triglycerides	67;74;10	67;74;10	61;64;16	0.0035;0.171	2.22988e-32	2.22988e-32	1.00055e-28	3.48487e-28	0	0	0	2.22934779592e-32;2.22934779592e-32;3.46539524171e-28	2.337250609e-36;2.337250609e-36;1.57063888296e-31	APOC1,APOB,CETP,APOE,LINC00861,TIMD4,PHF5CP,DOCK7,SUGP1,FADS1,RPL15P15,BUD13,TRIB1,HERPUD1,ZNF259,CILP2	rs10401969,rs6589566,rs17321515,rs964184,rs2954021,rs2131925,rs4420638,rs16996148,rs1558861,rs2001945,rs7350481,rs2954029,rs3764261,rs651821,rs6882076,rs174546,rs12272004	rs4420638,rs2131925,rs964184,rs16996148,rs6882076,rs2954029,rs3764261,rs10401969,rs174546,rs12272004
Hematocrit	Hemoglobin	8;8;4	8;8;6	10;10;7	0.0;0.0044	3.06121e-20	7.49694e-32	3.36388e-28	2.24234e-23	0	0	0	3.06120262398e-20;7.49693519997e-32;2.24223419028e-23	1.06624525523e-26;9.7145018619e-41;4.00536933548e-30	HFE,PRKCE,TMPRSS6,ATXN2,BRAP,PRKAG2,HK1	rs16926246,rs1800562,rs855791,rs10224002,rs10168349,rs10495928,rs2413450,rs11065987	rs1800562,rs10224002,rs11065987,rs16926246
Lipid metabolism phenotypes	Triglycerides	18;74;3	18;74;8	25;64;12	0.001;0.0701	1.15597e-10	1.80109e-30	8.0815e-27	3.96939e-25	0	0	0	1.15574939341e-10;1.80099865369e-30;3.96032577772e-25	2.02310456109e-14;5.59039460081e-35;2.27589898143e-28	RPL28P4,APOE,RPL30P9,PLTP,CETP,DOCK7,FADS1,LIPC,LPL,HERPUD1,MLXIPL,APOA5	rs6065906,rs6065904,rs2131925,rs1178979,rs4775041,rs13247874,rs651821,rs2286276,rs174547,rs10889353,rs1167998,rs1168013,rs10503669,rs1168029,rs115849089,rs1532085,rs328,rs12678919,rs3764261,rs1748195,rs10096633,rs35853021,rs7679	rs651821,rs174547,rs3764261
Hematology traits	Mean corpuscular volume	14;37;6	14;37;7	18;39;6	0.0004;0.0307	6.67484e-25	1.68919e-29	7.57938e-26	3.03162e-13	0	0	0	6.67467215735e-25;1.68915380753e-29;3.02409667712e-13	8.95683109979e-30;1.33501514842e-34;4.15298866417e-16	LUC7L,TMPRSS6,MYB,MPP1,NPRL3,HBS1L	rs9399137,rs1211375,rs1408272,rs1800562,rs2413450,rs7203560,rs855791,rs4820268,rs5987027,rs7775698	rs7203560,rs9399137,rs1211375,rs7775698,rs855791,rs5987027
Age-related macular degeneration	Age-related macular degeneration (CNV)	42;6;6	42;6;6	35;7;7	0.0002;0.0107	5.01625e-28	5.01625e-28	2.25079e-24	1.04749e-20	0	0	0	5.01625385609e-28;5.01625385609e-28;1.04749269047e-20	0.0;0.0;0.0	CFB,CFH,ARMS2,PLA2G12A,CFI,C3,C2	rs2230199,rs10490924,rs10033900,rs9332739,rs1061170,rs641153	rs2230199,rs10490924,rs10033900,rs9332739,rs641153,rs1061170
Urate levels	Uric acid levels	53;16;3	53;16;7	55;15;8	0.0006;0.0361	2.8675e-11	8.42905e-28	3.78211e-24	4.22245e-18	0	0	0	2.86716441204e-11;8.42873554252e-28;4.2156797859e-18	2.17659233638e-15;2.58539865728e-33;1.53302824786e-22	SLC22A11,SLC22A12,SLC17A1,SLC16A9,ABCG2,PDZK1,GCKR,SLC2A9	rs7442295,rs6449213,rs734553,rs780094,rs16890979,rs780093,rs1967017,rs2078267,rs17300741,rs1260326,rs1165205,rs1165196,rs506338,rs1471633,rs6855911,rs12129861,rs1165151,rs2231142,rs505802,rs737267,rs1183201,rs13129697	rs2231142,rs16890979,rs13129697
Fasting glucose-related traits (interaction with BMI)	Proinsulin levels	24;9;3	24;9;6	32;10;7	0.0002;0.014	3.71731e-13	1.0811e-27	4.8509e-24	6.27361e-19	0	0	0	3.71722441324e-13;1.08109441393e-27;6.27102972634e-19	3.58478133891e-18;7.18120664782e-35;9.41040735417e-25	PCSK1,C2CD4B,C2CD4A,ARAP1,TCF7L2,SLC30A8,MADD	rs11558471,rs4502156,rs11603334,rs7944584,rs10501320,rs6235,rs13179048,rs7903146,rs7173964	rs11558471,rs7903146,rs11603334
Black vs. blond hair color	Black vs. red hair color	7;6;5	7;6;5	9;7;6	0.0;0.0028	2.81135e-27	2.81135e-27	1.26145e-23	2.98694e-21	0	0	0	2.8113446889e-27;2.8113446889e-27;2.98688042308e-21	9.29699481855e-37;9.29699481855e-37;1.11462128925e-29	WHAMMP2,IRF4,OCA2,GOLGA6L7P,HERC2,SLC45A2	rs8033165,rs28777,rs12203592,rs12913832,rs11855019	rs8033165,rs28777,rs12203592,rs12913832,rs11855019
Central corneal thickness	Corneal structure	10;27;6	10;27;6	12;40;9	0.0002;0.021	5.94391e-27	5.94391e-27	2.66703e-23	1.2899e-23	0	0	0	5.94385973316e-27;5.94385973316e-27;1.28937651054e-23	2.05033428396e-32;2.05033428396e-32;1.40659848218e-27	FTH1P7,LOC100289058,BANP,COL5A1,ZNF469,DNM1P45,RXRA,RNU7-79P,MTND3P1	rs7044529,rs1034200,rs1536482,rs2721051,rs6496932,rs9938149	rs7044529,rs6496932,rs9938149,rs1536482,rs1034200,rs2721051
Heart rate	Resting heart rate	24;11;1	24;11;6	36;16;11	0.0002;0.0252	0.000188556	5.94592e-27	2.66793e-23	1.18636e-28	0	0	0	0.000188540451105;5.94586639273e-27;1.18581780398e-28	1.40806402528e-08;2.56524850177e-33;1.54100584454e-35	MYH6,LINC00477,CD34,RPL23AP48,HMGB3P18,RPL21P102,FADS1,PLXNA2,GJA1,SLC35F1,HMGN2P29	rs2745967,rs11578508,rs17287293,rs12666989,rs13245899,rs452036,rs1015451,rs174549,rs365990,rs174547,rs9398652	rs17287293
Bone mineral density (hip)	Bone mineral density (spine)	15;24;2	15;24;6	21;25;11	0.0003;0.023	2.95674e-08	6.44113e-26	2.89014e-22	7.10306e-29	0	0	0	2.95654092382e-08;6.44102400387e-26;7.09942402975e-29	1.76541929648e-12;3.73726008371e-31;8.33527811993e-34	TNFRSF11B,TNFSF11,MIR4418,COLEC10,ZBTB40,WLS,GNG12-AS1,FABP3P2,CCDC170,ESR1,C7ORF76	rs11995824,rs6696981,rs9594759,rs7781370,rs2062377,rs2566755,rs9594738,rs4729260,rs9533090,rs6426749,rs6469804,rs1430742,rs7524102,rs1038304	rs7524102,rs1038304
Hemoglobin	Red blood cell traits	8;58;2	8;58;6	10;69;5	0.0003;0.0302	4.7221e-08	1.08365e-25	4.86235e-22	5.41131e-11	0	0	0	4.72172711409e-08;1.08364092965e-25;5.3986415436e-11	3.58352386282e-12;7.80225966099e-31;1.01051004753e-13	PRKCE,TMPRSS6,PRKAG2,HFE,HK1	rs3184504,rs10159477,rs4953318,rs1800562,rs11065987,rs16926246,rs10224002,rs10480300,rs10495928,rs855791	rs1800562,rs855791
Red blood cell count	Red blood cell traits	8;58;1	8;58;6	13;69;11	0.0003;0.0393	0.000331381	1.08365e-25	4.86235e-22	6.43325e-27	0	0	0	0.000331334124099;1.08364092965e-25;6.43051530953e-27	4.64072577173e-08;7.80225966099e-31;9.40993323548e-31	LCN1P2,CCND3,CCND2,PDGFRA,PRKCE,ABO,KIT,RPL18P9,CCDC162P,HBS1L,MYB	rs11966072,rs4953318,rs1008084,rs7775698,rs579459,rs3218097,rs10495928,rs495828,rs10849023,rs9349204,rs11611647	rs7775698
Chronic kidney disease	Urate levels	29;53;3	29;53;7	40;55;11	0.0011;0.0963	1.87039e-10	1.14956e-25	5.15808e-22	1.19392e-20	0	0	0	1.86995634885e-10;1.14945660889e-25;1.1883398736e-20	3.86167341456e-14;5.82798394918e-30;1.42106400243e-23	ADAM28,ANXA9,CERS2,BCAS3,GCKR,ATXN2,UBE2Q2,VEGFA,STC1,PRKAG2,C6ORF223	rs2079742,rs10109414,rs653178,rs729761,rs7805747,rs1394125,rs10480300,rs17786744,rs881858,rs9895661,rs1260326	rs1394125,rs653178,rs1260326
Hematology traits	Mean corpuscular hemoglobin	14;29;6	14;29;6	18;28;7	0.0003;0.0221	1.36391e-25	1.36391e-25	6.11989e-22	5.81786e-17	0	0	0	1.36388917088e-25;1.36388917088e-25;5.81049813434e-17	1.10849204482e-30;1.10849204482e-30;2.23376305018e-20	SLC17A3,LUC7L,SLC17A1,TMPRSS6,MYB,NPRL3,HBS1L	rs9399137,rs1211375,rs1408272,rs2413450,rs7203560,rs855791,rs4820268,rs7775698	rs1408272,rs7203560,rs9399137,rs1211375,rs7775698,rs855791
Type 1 diabetes	Vitiligo	54;33;2	54;33;7	71;41;8	0.0013;0.1275	7.70397e-07	3.61464e-25	1.62189e-21	5.11701e-13	0	0	0	7.70101045294e-07;3.61424649443e-25;5.06508493958e-13	2.69094680844e-10;1.47161604813e-29;1.94125640267e-15	IFIH1,IKZF4,PTPN22,SUOX,BACH2,UBASH3A,IL2RA,C1QTNF6	rs3184504,rs1990760,rs11171739,rs2292239,rs3757247,rs17696736,rs10876864,rs2476601,rs4766578,rs2111485,rs229527,rs11755527,rs11203203,rs229541,rs1701704	rs2476601,rs11203203
Lipid metabolism phenotypes	Metabolic syndrome	18;29;1	18;29;6	25;30;9	0.0004;0.0328	0.000372794	8.431e-25	3.78299e-21	6.20764e-21	0	0	0	0.000372730389833;8.43076083817e-25;6.19849184256e-21	6.11885187098e-08;1.02783589586e-29;1.41149289331e-24	RPL28P4,RPL30P9,CETP,LIPC,HERPUD1,LPL,ABCA1,MLXIPL,APOA5	rs7841189,rs13226650,rs1532085,rs2266788,rs13247874,rs651821,rs1883025,rs3764261,rs2575876,rs2075290,rs115849089,rs35853021,rs10790162	rs3764261
Type 1 diabetes autoantibodies	Vitiligo	18;33;1	18;33;6	24;41;7	0.0004;0.0431	0.000424203	1.96573e-24	8.82025e-21	1.1855e-14	0	0	0	0.000424120876754;1.96566896599e-24;1.18174098253e-14	7.9917262295e-08;3.15764523093e-29;1.75339234934e-17	IFIH1,IKZF4,PTPN22,SUOX,BACH2,UBASH3A,IL2RA	rs3184504,rs1990760,rs3757247,rs10876864,rs3788013,rs2476601,rs4766578,rs2456973,rs11755527,rs11203203,rs1701704,rs2111485	rs2476601
Inflammatory bowel disease	Type 1 diabetes	118;54;2	118;54;8	168;71;11	0.0046;0.5223	1.00509e-05	2.07284e-24	9.30081e-21	4.29464e-12	0	0	0	1.00364572567e-05;2.07200329184e-24;4.14604787244e-12	1.36370071482e-08;3.98084526725e-28;5.7021459046e-14	PTPN2,HLA-DQA1,IFIH1,MAPKAPK2,ZFP36L1,IL27,IL10,BACH2,IL2RA,CD226,KIAA1109	rs1990760,rs194749,rs763361,rs1847472,rs4788084,rs2111485,rs1465788,rs11755527,rs26528,rs2290400,rs1893217,rs3024505,rs12946510,rs727088	rs1893217,rs3024505
Inflammatory bowel disease	Multiple sclerosis	118;84;1	118;84;8	168;97;20	0.0071;0.7136	0.0070555	8.66693e-23	3.88885e-19	1.13161e-23	0	0	0	0.00703105655784;8.6611784115e-23;1.1044755117e-23	2.41557441731e-05;3.64388044859e-26;2.5242985214e-26	INTS6P1,HHEX,IL2RA,ZMIZ1,STAT3,HLA-DRB1,IRF8,C1ORF106,BTF3L4P3,TNFAIP3,RPL13P2,ZFP36L1,MIR3686,FENDRR,BACH2,CD6,GPR65,PTGER4,HLA-DQA1,CD40	rs12212193,rs9891119,rs7554511,rs12942547,rs1292053,rs1569723,rs1847472,rs6074022,rs7522462,rs12722515,rs11742570,rs12722489,rs9271366,rs9292777,rs180515	rs9271366
Age-related macular degeneration (CNV)	Age-related macular degeneration (GA)	6;4;4	6;4;4	7;4;4	0.0;0.0012	9.37114e-23	9.37114e-23	4.20483e-19	3.08968e-15	0	0	0	9.37113554002e-23;9.37113554002e-23;3.08967829819e-15	0.0;0.0;0.0	ARMS2,CFH,C3,CFB	rs2230199,rs10490924,rs641153,rs1061170	rs2230199,rs10490924,rs641153,rs1061170
Celiac disease	Inflammatory bowel disease	33;118;2	33;118;7	50;168;14	0.0028;0.3678	3.71281e-06	1.07495e-22	4.8233e-19	5.84658e-19	0	0	0	3.70962878907e-06;1.07467238794e-22;5.75125616341e-19	3.09802764541e-09;2.1646899638e-26;5.05307842183e-21	PARK7,PUS10,HLA-DQA1,TNFAIP3,C1ORF106,BTF3L4P3,IL18RAP,SLC9A4,MIR3686,ICOSLG,BACH2,ZMIZ1,PTPN2,KIAA1109	rs529866,rs2327832,rs7608910,rs917997,rs12727642,rs1847472,rs12928822,rs6920220,rs10806425,rs1893217,rs13003464,rs35675666	rs1893217,rs917997
Blood pressure	Hypertension	40;27;3	40;27;6	53;14;8	0.0008;0.0325	6.31603e-11	1.08601e-22	4.87292e-19	1.43771e-18	0	0	0	6.3150299396e-11;1.08592989787e-22;1.43581251272e-18	7.88981305557e-15;3.18468445849e-27;2.67236304512e-23	ZNF831,ARHGAP42,RPS8P8,NPR3,ATP2B1,MRPS16P2,CACNB2,PLCE1	rs1173771,rs198846,rs17249754,rs1799945,rs633185,rs9663362,rs6015450,rs932764,rs2681472	rs6015450,rs1173771,rs633185
LDL cholesterol	Lipoprotein-associated phospholipase A2 activity and mass	67;17;6	67;17;6	61;12;8	0.0008;0.0321	1.18055e-22	1.18055e-22	5.29711e-19	7.89167e-19	0	0	0	1.18046438596e-22;1.18046438596e-22;7.883511943e-19	1.60754259707e-27;1.60754259707e-27;2.73487746879e-24	PSRC1,APOC1,APOE,CELSR2,LDLR,CETP,HERPUD1,ZNF259	rs646776,rs12286037,rs599839,rs964184,rs6511720,rs4420638,rs7412,rs3764261,rs629301,rs12740374,rs7528419,rs12272004,rs445925,rs660240	rs599839,rs964184,rs6511720,rs4420638,rs3764261,rs12740374
Cholesterol	Lipid metabolism phenotypes	65;18;1	65;18;6	66;25;10	0.0008;0.0723	0.00083539	1.46564e-22	6.57631e-19	6.28777e-20	0	0	0	0.000835065047012;1.46553102728e-22;6.26667858325e-20	3.06565966744e-07;2.36620749031e-27;1.05346844983e-23	HERPUD1,RPL28P4,LDLR,CETP,DOCK7,LIPG,FADS1,LIPC,ABCA1,ACAA2	rs2228671,rs1532085,rs55791371,rs6511720,rs1883025,rs2131925,rs1168029,rs3764261,rs2575876,rs35853021,rs174546,rs174547,rs10889353	rs3764261
LDL cholesterol	Lipid metabolism phenotypes	67;18;2	67;18;6	61;25;6	0.0009;0.0668	3.45016e-07	1.77075e-22	7.94536e-19	4.80343e-11	0	0	0	3.44930644976e-07;1.77061943392e-22;4.77195973062e-11	7.1479382086e-11;2.95573932115e-27;1.17951248337e-13	APOE,LDLR,CETP,DOCK7,FADS1,HERPUD1	rs2228671,rs6589566,rs55791371,rs6511720,rs1168029,rs7412,rs651821,rs2131925,rs3764261,rs174546,rs174547	rs7412,rs3764261
Fasting glucose-related traits	Glycated hemoglobin levels	17;17;0	17;17;5	22;15;5	0.0002;0.0145	1	8.54294e-22	3.83322e-18	1.51931e-12	0	0	0	0.999793587701;8.54279744538e-22;1.51742705714e-12	0.000206411025761;4.90790452806e-27;5.26011025419e-16	TCF7L2,G6PC2,GCK,MTNR1B,SLC30A8	rs11558471,rs4607517,rs4506565,rs1799884,rs552976,rs10830963,rs13266634,rs730497,rs7903146,rs1387153,rs560887	-
Type 2 diabetes	Type 2 diabetes and other traits	92;5;3	92;5;5	89;6;4	0.0003;0.0234	2.74566e-12	1.09725e-21	4.92338e-18	3.21385e-09	0	0	0	2.74557514311e-12;1.09725440292e-21;3.20904561662e-09	1.16393523295e-17;0.0;2.1676272552e-13	CDKAL1,TCF7L2,WFS1,SLC30A8	rs4712523,rs1801214,rs13266634,rs2943641,rs7578326,rs7903146,rs4689388	rs4712523,rs13266634,rs7903146
Crohns disease	Multiple sclerosis	163;84;6	163;84;8	168;97;16	0.0098;0.7136	9.15638e-16	1.22716e-21	5.50627e-18	1.6866e-17	0	0	0	9.14493847445e-16;1.22601242942e-21;1.63264898513e-17	8.81025884477e-19;7.27198125765e-25;1.24800741002e-19	INTS6P1,LOC285626,GPR65,ZMIZ1,MRPS17P5,STAT3,TAGAP,MIR1208,C1ORF106,PTPRK,ZFP36L1,MIR3686,BACH2,SP140,PTGER4,IL2RA	rs12212193,rs1250550,rs4613763,rs7522462,rs1847472,rs10201872,rs744166,rs12722489,rs11584383,rs7423615,rs9891119,rs6716753,rs9292777	rs9891119,rs4613763,rs744166,rs12722489,rs1250550,rs9292777
HDL cholesterol	Lipid metabolism phenotypes	92;18;2	92;18;6	83;25;11	0.0012;0.0909	6.53081e-07	1.26502e-21	5.67614e-18	3.13912e-21	0	0	0	6.52857153512e-07;1.2648863595e-21;3.12752674827e-21	1.87348672872e-10;2.97732983473e-26;2.7394317723e-25	RPL28P4,RPL30P9,HERPUD1,PLTP,CETP,LIPG,FADS1,LIPC,LPL,ABCA1,ACAA2	rs6065906,rs6065904,rs4775041,rs2575876,rs174547,rs10503669,rs115849089,rs1883025,rs1532085,rs328,rs12678919,rs17482753,rs3764261,rs10468017,rs35853021,rs325,rs7679	rs174547,rs3764261
Cholesterol	Metabolic syndrome	65;29;4	65;29;6	66;30;9	0.0013;0.0867	1.00373e-13	3.74882e-21	1.68209e-17	1.08709e-16	0	0	0	1.00351553296e-13;3.74829719078e-21;1.08137461241e-16	1.4988116677e-17;2.24753141821e-25;8.96209538617e-20	RPL28P4,APOB,TOMM40,HERPUD1,CETP,GCKR,LIPC,ABCA1,ZNF259	rs1532085,rs964184,rs780094,rs1883025,rs157582,rs3764261,rs2075650,rs1260326	rs964184,rs3764261,rs1532085,rs1883025
Inflammatory bowel disease	Type 1 diabetes autoantibodies	118;18;1	118;18;6	168;24;8	0.0015;0.1766	0.00151607	5.84464e-21	2.62249e-17	4.82741e-12	0	0	0	0.0015149888603;5.84383640409e-21;4.76691368468e-12	1.01705636487e-06;1.79168483249e-25;9.28646124485e-15	PTPN2,IFIH1,MAPKAPK2,IL27,IL10,BACH2,IL2RA,CD226	rs1990760,rs2542151,rs1847472,rs4788084,rs2111485,rs763361,rs11755527,rs26528,rs727088,rs1893217,rs3024505	rs3024505
Fasting glucose-related traits (interaction with BMI)	Glycated hemoglobin levels	24;17;1	24;17;5	32;15;5	0.0003;0.021	0.00029139	5.86767e-21	2.63282e-17	1.15758e-11	0	0	0	0.000291351976055;5.86750608675e-21;1.15529868219e-11	3.60441733261e-08;5.33750938931e-26;6.38130362371e-15	TCF7L2,G6PC2,GCK,MTNR1B,SLC30A8	rs11558471,rs4607517,rs1799884,rs552976,rs10830963,rs13266634,rs560887,rs7903146,rs1387153	rs7903146
Blond vs. brown hair color	Hair color	5;10;3	5;10;4	7;14;6	0.0;0.0043	2.62389e-15	6.55977e-21	2.94337e-17	1.06763e-19	0	0	0	2.62388609367e-15;6.55976677317e-21;1.06757585938e-19	3.12503214303e-21;1.44585196247e-27;6.48965623411e-25	MRPS6P4,SLC24A4,HERC2,CPSF2,KITLG,MC1R	rs1667394,rs1805007,rs12896399,rs12913832,rs12821256	rs1805007,rs12896399,rs12821256
Fasting glucose-related traits (interaction with BMI)	Type 2 diabetes	24;92;2	24;92;6	32;89;7	0.0016;0.1247	1.1778e-06	9.16897e-21	4.11412e-17	3.33925e-11	0	0	0	1.17724891325e-06;9.1675233984e-21;3.30165578075e-11	5.37200660067e-10;1.14144447936e-24;2.72279382812e-13	C2CD4B,C2CD4A,SLC30A8,ARAP1,TCF7L2,ADCY5,MTNR1B	rs11558471,rs11603334,rs7172432,rs7173964,rs10830963,rs11708067,rs13266634,rs3802177,rs7903146,rs1387153,rs1552224	rs7903146,rs11708067
Black vs. red hair color	Hair color	6;10;2	6;10;4	7;14;3	0.0;0.0043	6.88766e-10	1.96792e-20	8.83008e-17	6.41047e-09	0	0	0	6.88760260863e-10;1.96792160357e-20;6.40737989063e-09	3.73177842546e-15;8.67511177475e-27;1.8844686431e-12	SLC45A2,IRF4,HERC2	rs12931267,rs28777,rs12203592,rs12913832,rs16891982,rs258322	rs12203592,rs12913832
Black vs. blond hair color	Eye color	7;9;3	7;9;4	9;8;6	0.0;0.0032	6.4285e-15	2.75509e-20	1.23621e-16	1.19464e-20	0	0	0	6.42847497553e-15;2.75508432618e-20;1.1945951646e-20	1.18076948775e-20;1.22021795259e-26;1.42660587112e-27	SLC24A4,IRF4,OCA2,HERC2,CPSF2,SLC45A2	rs28777,rs12896399,rs12203592,rs12913832,rs16891982	rs12896399,rs12203592,rs12913832
C-reactive protein	Cholesterol	42;65;5	42;65;6	34;66;6	0.0019;0.0983	1.56569e-16	4.13798e-20	1.85671e-16	5.82821e-10	0	0	0	1.56527169014e-16;4.13708793575e-20;5.76681586243e-10	3.246786113e-20;6.36229105061e-24;4.41553227326e-12	APOC1,LOC157273,TOMM40,GCKR,HNF1A,HNF4A	rs1800961,rs9987289,rs1169288,rs2075650,rs4420638,rs1260326,rs1183910	rs9987289,rs1800961,rs4420638,rs1260326,rs2075650
Crohns disease	Type 1 diabetes	163;54;5	163;54;7	168;71;16	0.0063;0.5223	6.33052e-14	4.48686e-20	2.01325e-16	8.01983e-20	0	0	0	6.32468059386e-14;4.48392046864e-20;7.84573851536e-20	4.34546409495e-17;1.66863189894e-23;2.03836689867e-22	TYK2,RSBN1,PTPN2,LIF,RPS3AP51,GSDMB,PTPN22,MAPKAPK2,PHTF1,ZFP36L1,IL10,BACH2,MTCO3P1,IL2RA,PSMG2,SKAP2	rs11755527,rs10486483,rs7804356,rs2542151,rs1847472,rs2476601,rs4788084,rs6679677,rs151181,rs2290400,rs2872507,rs1893217,rs3024505	rs6679677,rs2542151,rs1893217,rs2476601,rs3024505
Black vs. blond hair color	Hair color	7;10;3	7;10;4	9;14;5	0.0001;0.0055	9.18356e-15	4.59181e-20	2.06034e-16	4.87007e-15	0	0	0	9.18350948021e-15;4.59179736018e-20;4.86878848419e-15	2.1875175e-20;3.03628912113e-26;3.15210687819e-19	SLC45A2,CPSF2,SLC24A4,IRF4,HERC2	rs28777,rs12896399,rs12203592,rs12913832,rs16891982	rs12896399,rs12203592,rs12913832
Hematocrit	Hematological parameters	8;11;2	8;11;4	10;15;5	0.0001;0.0066	1.57139e-09	1.44313e-19	6.47533e-16	1.46027e-14	0	0	0	1.57136908166e-09;1.44312601106e-19;1.45974078007e-14	1.48774474073e-14;1.7500281252e-25;1.4824770259e-18	TFR2,TMPRSS6,HBS1L,HFE,MYB	rs9402686,rs11066301,rs1800562,rs7385804,rs9483788,rs11065987	rs1800562,rs7385804
Eye color	Hair color	9;10;4	9;10;4	8;14;5	0.0001;0.0049	1.65304e-19	1.65304e-19	7.41719e-16	2.16519e-15	0	0	0	1.65303288052e-19;1.65303288052e-19;2.16475945512e-15	1.82177347263e-25;1.82177347263e-25;1.05078129461e-19	SLC45A2,CPSF2,SLC24A4,IRF4,HERC2	rs12896399,rs12203592,rs12913832,rs16891982	rs12896399,rs12203592,rs12913832,rs16891982
Electrocardiographic conduction measures	Ventricular conduction	5;23;0	5;23;4	6;31;5	0.0001;0.0081	1	2.76602e-19	1.24111e-15	1.96894e-14	0	0	0	0.999917859519;2.76600929619e-19;1.96856226277e-14	8.21404515567e-05;4.60400282718e-25;2.18174816257e-18	NFIA,SCN5A,SCN10A,LAP3P2,MIR3925	rs6801957,rs2207790,rs9436640,rs9470361,rs1321313,rs11153730,rs6795970,rs6906287	-
Cholesterol	Liver enzyme levels (alkaline phosphatase)	65;14;0	65;14;5	66;21;7	0.0006;0.0607	1	3.68844e-19	1.655e-15	1.36663e-13	0	0	0	0.999350190474;3.68820356875e-19;1.36043030092e-13	0.000649822204336;5.82962728849e-24;1.13640858e-16	LCN1P2,LINC00861,FADS2,FUT2,ABO,TRIB1,ST3GAL4	rs635634,rs9987289,rs6984305,rs492602,rs579459,rs2954029,rs174601,rs281377,rs2954021,rs174546	-
Age-related macular degeneration	Age-related macular degeneration (GA)	42;4;4	42;4;4	35;4;4	0.0001;0.0061	6.99274e-19	6.99274e-19	3.13764e-15	4.62216e-12	0	0	0	6.99274133508e-19;6.99274133508e-19;4.62215873404e-12	0.0;0.0;0.0	ARMS2,CFH,C3,CFB	rs2230199,rs10490924,rs641153,rs1061170	rs2230199,rs10490924,rs641153,rs1061170
Lung adenocarcinoma	Lung cancer	9;14;3	9;14;4	10;14;6	0.0001;0.0061	6.68549e-14	7.8794e-19	3.53549e-15	3.2e-18	0	0	0	6.68541340324e-14;7.87934414484e-19;3.19936160079e-18	4.80204981814e-19;2.34279336716e-24;7.78758594625e-23	CHRNA3,CLPTM1L,BAG6,APOM,TERT,TP63	rs401681,rs4975616,rs1051730,rs3117582,rs31489,rs2736100	rs2736100,rs1051730,rs3117582
Metabolic syndrome (bivariate traits)	Triglycerides	15;74;2	15;74;5	13;64;8	0.0008;0.0364	2.89264e-07	1.07891e-18	4.84105e-15	3.0758e-18	0	0	0	2.89199641525e-07;1.07881671622e-18;3.07160298864e-18	6.18639603707e-11;7.17122264145e-23;2.28456433088e-21	RPL28P4,RPL30P9,BUD13,HERPUD1,CETP,LPL,LIPC,ZNF259	rs1532085,rs12286037,rs326,rs4775041,rs2043085,rs3764261,rs10468017,rs11820589,rs12272004,rs1441756,rs10105606,rs28927680	rs3764261,rs12286037
Cholesterol	Lipoprotein-associated phospholipase A2 activity and mass	65;17;4	65;17;5	66;12;6	0.0008;0.0347	1.00623e-14	1.13994e-18	5.11492e-15	4.20785e-13	0	0	0	1.00611178936e-14;1.13984362556e-18;4.1983472877e-13	5.70098524303e-19;3.27511190467e-23;6.77687767267e-17	APOC1,CELSR2,LDLR,CETP,HERPUD1,ZNF259	rs646776,rs3764261,rs629301,rs964184,rs6511720,rs4420638,rs599839	rs6511720,rs3764261,rs4420638,rs964184
HDL cholesterol	Metabolic syndrome (bivariate traits)	92;15;4	92;15;5	83;13;9	0.001;0.0472	2.38146e-14	3.29335e-18	1.47773e-14	4.99907e-20	0	0	0	2.38113385696e-14;3.29300787018e-18;4.99256388737e-20	1.4722504742e-18;9.46903033647e-23;6.77905522237e-26	RPL28P4,LOC157273,RPL30P9,CETP,HERPUD1,BUD13,LPL,LIPC,ZNF259	rs173539,rs1532085,rs9987289,rs2043085,rs2083637,rs3764261,rs9939224,rs10468017,rs1441756,rs1864163	rs9987289,rs10468017,rs173539,rs3764261
HDL cholesterol	LDL cholesterol	92;67;6	92;67;6	83;61;11	0.0044;0.2217	6.78292e-18	6.78292e-18	3.0435e-14	2.65276e-16	0	0	0	6.77929379465e-18;6.77929379465e-18;2.61775403196e-16	2.6045726965e-21;2.6045726965e-21;1.06339784903e-18	APOC1,APOB,LOC157273,LINC00861,BUD13,FADS1,RPL15P15,CETP,TRIB1,HERPUD1,ZNF259	rs2954029,rs3764261,rs964184,rs9987289,rs174546,rs4420638	rs964184,rs9987289,rs4420638,rs2954029,rs3764261,rs174546
Fasting glucose-related traits	Type 2 diabetes	17;92;2	17;92;5	22;89;7	0.0011;0.0857	5.80541e-07	6.78559e-18	3.0447e-14	1.74605e-12	0	0	0	5.8035477675e-07;6.7847486674e-18;1.73425795645e-12	1.80540649925e-10;7.12368610109e-22;8.51697798061e-15	C2CD4B,C2CD4A,SLC30A8,GLIS3,TCF7L2,ADCY5,MTNR1B	rs11558471,rs4506565,rs10814916,rs10830963,rs7034200,rs11708067,rs13266634,rs3802177,rs7041847,rs1387153	rs11708067,rs4506565
Mean corpuscular hemoglobin	Red blood cell count	29;8;4	29;8;4	28;13;7	0.0002;0.0159	1.03862e-17	1.03862e-17	4.66028e-14	3.14974e-18	0	0	0	1.03860373298e-17;1.03860373298e-17;3.14756714721e-18	2.26116287237e-23;2.26116287237e-23;7.0953985549e-23	CCND3,PDGFRA,CCDC162P,MYB,KIT,RPL7P28,HBS1L	rs218237,rs11966072,rs3218097,rs7775698	rs218237,rs11966072,rs3218097,rs7775698
Chronic kidney disease	Renal function-related traits (sCR)	29;8;1	29;8;4	40;10;6	0.0002;0.0175	0.000165703	1.03862e-17	4.66028e-14	4.07423e-15	0	0	0	0.000165691087063;1.03860373298e-17;4.07076116233e-15	1.01495070008e-08;2.26116287237e-23;9.50030902918e-20	MPPED2,WDR72,BCAS3,SHROOM3,PDILT,DCDC5	rs3925584,rs13146355,rs17730436,rs17319721,rs963837,rs491567,rs9895661	rs9895661
Chronic kidney disease	Renal function-related traits (eGRFcrea)	29;8;1	29;8;4	40;11;6	0.0002;0.0193	0.000165703	1.03862e-17	4.66028e-14	8.95187e-15	0	0	0	0.000165691087063;1.03860373298e-17;8.94233481581e-15	1.01495070008e-08;2.26116287237e-23;4.52436536502e-19	MPPED2,WDR72,BCAS3,SHROOM3,PDILT,DCDC5	rs3925584,rs13146355,rs17730436,rs17319721,rs963837,rs491567,rs9895661	rs9895661
White blood cell count	White blood cell types	19;12;3	19;12;4	26;19;12	0.0002;0.0216	4.66102e-13	1.19856e-17	5.37794e-14	1.15779e-32	0	0	0	4.66090082242e-13;1.19854046646e-17;1.15740997678e-32	6.61959983345e-18;7.08459937444e-23;2.21868240769e-39	CDK6,USP8P1,CSF3,C3ORF27,ITGA4,MIR3686,MYB,RPN1,PSMD3,GSDMC,HCG27,HBS1L	rs4328821,rs445,rs4895441,rs4794822,rs9373124	rs4328821,rs445,rs4794822
Mean corpuscular volume	Red blood cell count	37;8;4	37;8;4	39;13;7	0.0002;0.0222	2.88806e-17	2.88806e-17	1.29587e-13	4.08124e-17	0	0	0	2.88800536524e-17;2.88800536524e-17;4.0769393846e-17	8.29980631949e-23;8.29980631949e-23;1.40631069403e-21	CCND3,PDGFRA,CCDC162P,MYB,KIT,RPL7P28,HBS1L	rs218237,rs11966072,rs3218097,rs7775698	rs218237,rs11966072,rs3218097,rs7775698
Electrocardiographic traits	Ventricular conduction	14;23;1	14;23;4	14;31;7	0.0002;0.019	0.000229977	5.53702e-17	2.48446e-13	1.39677e-17	0	0	0	0.000229953017929;5.53687427639e-17;1.39548268327e-17	2.24690531255e-08;9.21657175782e-22;4.46661783417e-21	TBX5,SCN10A,SCN5A,PRKRIRP3,MIR3925,LAP3P2,MBL2	rs1321311,rs6801957,rs9470361,rs6795970,rs883079,rs1733724,rs3825214	rs1733724
Triglycerides	Triglycerides-Blood Pressure (TG-BP)	74;6;0	74;6;4	64;7;7	0.0003;0.0196	1	1.07818e-16	4.8378e-13	9.67682e-19	0	0	0	0.999682898571;1.07815939847e-16;9.67681589648e-19	0.000317110010948;9.58630237809e-23;0.0	LINC00861,BUD13,GCKR,TRIB1,LPL,ZNF259,APOA5	rs1558861,rs1260333,rs10105606,rs12286037,rs2266788,rs780094,rs780093,rs651821,rs7350481,rs326,rs28927680,rs11823543,rs15285,rs1260326,rs12272004	-
Multiple sclerosis	Primary biliary cirrhosis	84;32;2	84;32;5	97;38;6	0.0019;0.1614	1.76228e-06	1.38537e-16	6.21615e-13	1.24225e-08	0	0	0	1.7612465154e-06;1.38501719266e-16;1.21955987175e-08	9.36510045765e-10;2.08954413345e-20;1.25692454444e-10	TNFRSF1A,IRF8,CLEC16A,IL7R,TIMMDC1,FENDRR	rs1800693,rs7665090,rs2293370,rs860413,rs228614,rs6897932,rs11117432,rs17445836	rs2293370,rs1800693
Electrocardiographic traits	QT interval	14;30;4	14;30;4	14;23;4	0.0003;0.0141	1.71356e-16	1.71356e-16	7.68876e-13	7.77277e-10	0	0	0	1.71350031141e-16;1.71350031141e-16;7.75981906657e-10	4.42233723372e-21;4.42233723372e-21;7.95703233823e-13	KCNH2,NOS1AP,KCNQ1,SCN5A	rs2880058,rs12296050,rs10494366,rs12053903,rs1415259,rs11129795	rs11129795,rs12053903,rs10494366,rs12296050
Crohns disease	Type 1 diabetes autoantibodies	163;18;3	163;18;5	168;24;8	0.0021;0.1766	1.26263e-09	1.72091e-16	7.7217e-13	4.82741e-12	0	0	0	1.26209173575e-09;1.72048451427e-16;4.76691368468e-12	3.73164620861e-13;1.52062717149e-20;9.28646124485e-15	TYK2,IL2RA,PTPN22,MAPKAPK2,BACH2,PTPN2,PSMG2,IL10	rs11755527,rs151181,rs2542151,rs1847472,rs2476601,rs3024505,rs4788084	rs2542151,rs2476601,rs3024505
Chronic Hepatitis C infection	Response to hepatitis C treatment	6;4;2	6;4;3	6;4;3	0.0;0.0011	9.18365e-11	1.74927e-16	7.84898e-13	4.03084e-11	0	0	0	9.18362760586e-11;1.74927113964e-16;4.03070603112e-11	5.830960017e-17;3.90468554831e-24;5.5212469941e-17	ITPA,IFNL3,MSRB1P1	rs12979860,rs11697186,rs8099917,rs1127354	rs12979860,rs8099917
Metabolic syndrome	Metabolic syndrome (bivariate traits)	29;15;2	29;15;4	30;13;10	0.0003;0.0171	4.34928e-08	2.0251e-16	9.08664e-13	8.082e-28	0	0	0	4.34891260039e-08;2.02502412755e-16;8.08006671262e-28	2.92524901454e-12;3.55591920424e-21;1.11226473774e-35	RPL28P4,RPL30P9,BUD13,HERPUD1,CETP,FAT3,LPL,LIPC,ZNF259,MTNR1B	rs173539,rs1532085,rs2043085,rs2083637,rs295,rs3764261,rs569805,rs1441756,rs560887	rs173539,rs3764261
Bladder cancer	Urinary bladder cancer	10;3;3	10;3;3	15;5;5	0.0;0.0033	2.62391e-16	2.62391e-16	1.17735e-12	5.80533e-17	0	0	0	2.62391232837e-16;2.62391232837e-16;5.80532581444e-17	0.0;0.0;0.0	TACC3,MTAPP2,MYC,POU5F1B,MIR944	rs798766,rs9642880,rs710521	rs798766,rs9642880,rs710521
Hepcidin levels	Iron status biomarkers	3;11;3	3;11;3	3;13;3	0.0;0.0017	3.60788e-16	3.60788e-16	1.61886e-12	1.44117e-10	0	0	0	3.60787945107e-16;3.60787945107e-16;1.44116675941e-10	0.0;0.0;0.0	TMPRSS6,TF,HFE	rs1800562,rs855791,rs3811647	rs1800562,rs855791,rs3811647
HDL Cholesterol - Triglycerides (HDLC-TG)	Triglycerides	8;74;1	8;74;4	11;64;10	0.0004;0.0308	0.00042278	5.03111e-16	2.25746e-12	1.56752e-25	0	0	0	0.000422702820219;5.03090735334e-16;1.5671786528e-25	7.61135645121e-08;1.74983125273e-20;1.29960899863e-29	APOC1,APOE,LINC00861,CETP,HERPUD1,BUD13,TRIB1,LPL,ZNF259,APOA5	rs651821,rs173539,rs2266788,rs13702,rs7350481,rs1558861,rs439401,rs3764261,rs10105606,rs326	rs439401
Blue vs. green eyes	Eye color	4;9;3	4;9;3	6;8;4	0.0;0.0021	7.34693e-16	7.34693e-16	3.29657e-12	9.26644e-14	0	0	0	7.34692302612e-16;7.34692302612e-16;9.26578737316e-14	3.37363289133e-22;3.37363289133e-22;9.90508564463e-19	TYR,HERC2,SLC24A4,CPSF2	rs1667394,rs1393350,rs12896399	rs1667394,rs1393350,rs12896399
Hematological parameters	Red blood cell traits	11;58;1	11;58;4	15;69;7	0.0005;0.0453	0.000455622	8.74507e-16	3.92391e-12	1.06109e-14	0	0	0	0.00045552877756;8.74460027432e-16;1.05820120735e-14	9.11500815124e-08;3.94370026214e-20;1.87782429861e-17	CCND3,TMPRSS6,FBXO7,TFR2,MYB,HFE,HBS1L	rs3184504,rs1800562,rs7385804,rs9402686,rs9389269,rs2075672,rs9494145,rs11066301	rs1800562
C-reactive protein	HDL cholesterol	42;92;3	42;92;5	34;83;4	0.0028;0.1236	3.14646e-09	9.31612e-16	4.18014e-12	6.92344e-06	0	0	0	3.14451484009e-09;9.31255416925e-16;6.77964247875e-06	1.82476601969e-12;3.01580483213e-19;1.27744593312e-07	APOC1,LOC157273,HNF4A,PABPC4	rs12037222,rs13233571,rs1800961,rs9987289,rs17145738,rs4420638,rs4660293	rs9987289,rs4420638,rs1800961
Gamma glutamyl transpeptidase	Glycemic traits	7;6;3	7;6;3	11;9;5	0.0;0.0043	1.53061e-15	1.53061e-15	6.86783e-12	1.12435e-15	0	0	0	1.530602411e-15;1.530602411e-15;1.12415750941e-15	7.37984725211e-22;7.37984725211e-22;1.33724506634e-20	CUX2,HECTD4,OAS3,MYL2,OAS1	rs2074356,rs12229654,rs11066453	rs2074356,rs12229654,rs11066453
Prostate cancer	Prostate-specific antigen levels	68;11;3	68;11;4	72;13;6	0.0005;0.041	1.80762e-11	1.67855e-15	7.53164e-12	1.33863e-12	0	0	0	1.80745338127e-11;1.6784394854e-15;1.33475501424e-12	8.68230189077e-16;3.25747599229e-20;3.76344757146e-16	MSMB,RPL19P16,KLK2,KLK3,HNF1B,FGFR2	rs11199874,rs2735839,rs10788160,rs4430796,rs10993994	rs2735839,rs4430796,rs10993994
Proinsulin levels	Type 2 diabetes	9;92;1	9;92;4	10;89;5	0.0006;0.039	0.000591275	2.19894e-15	9.86663e-12	1.99128e-10	0	0	0	0.000591121091987;2.19879884279e-15;1.98515825944e-10	1.52055824448e-07;1.23613723706e-19;5.15025153914e-13	TCF7L2,ARAP1,SLC30A8,C2CD4B,C2CD4A	rs11558471,rs4502156,rs11603334,rs7172432,rs13266634,rs3802177,rs7903146,rs1552224	rs7903146
HDL Cholesterol - Triglycerides (HDLC-TG)	Triglycerides-Blood Pressure (TG-BP)	8;6;1	8;6;3	11;7;6	0.0;0.0034	3.42853e-05	2.44897e-15	1.09885e-11	1.64269e-20	0	0	0	3.42848570589e-05;2.44895860691e-15;1.64264029923e-20	3.57141836716e-10;1.47597113725e-21;1.02228465114e-28	LINC00861,BUD13,TRIB1,LPL,ZNF259,APOA5	rs2954033,rs13702,rs2954026,rs15285,rs2266788	rs2266788
Hematology traits	Red blood cell traits	14;58;4	14;58;4	18;69;6	0.0006;0.0544	2.65243e-15	2.65243e-15	1.19014e-11	1.09892e-11	0	0	0	2.6522218255e-15;2.6522218255e-15;1.09370952877e-11	1.70879030247e-19;1.70879030247e-19;3.79003065431e-14	SLC17A3,SLC17A1,TMPRSS6,MYB,NPRL3,HBS1L	rs9399137,rs4820268,rs1408272,rs9494145,rs855791,rs9389269,rs7775698	rs855791,rs4820268,rs1408272,rs7775698
Coronary heart disease	LDL cholesterol	73;67;5	73;67;5	63;61;10	0.0035;0.1683	3.22853e-15	3.22853e-15	1.44864e-11	9.7552e-16	0	0	0	3.22691274572e-15;3.22691274572e-15;9.64984642927e-16	1.28129896423e-18;1.28129896423e-18;3.93270084162e-18	PSRC1,LCN1P2,LOC157273,CELSR2,PCSK9,APOB,ABO,ZNF259,BSND,KLHL29	rs11206510,rs635634,rs646776,rs599839,rs964184,rs6601299,rs2126259,rs579459,rs12740374	rs11206510,rs646776,rs964184,rs599839,rs12740374
Iron levels	Iron status biomarkers	5;11;2	5;11;3	5;13;4	0.0;0.0028	5.61218e-10	3.60785e-15	1.61884e-11	3.15489e-13	0	0	0	5.61214068406e-10;3.60783821057e-15;3.15464169214e-13	2.65670838573e-15;5.33116382484e-21;9.51892438524e-18	TMPRSS6,TF,HFE,SLC17A1	rs17342717,rs4820268,rs3811647,rs855791	rs17342717,rs3811647
Black vs. red hair color	Eye color	6;9;2	6;9;3	7;8;4	0.0;0.0025	5.51013e-10	3.67344e-15	1.64827e-11	2.16187e-13	0	0	0	5.5100978213e-10;3.67343003935e-15;2.16163825098e-13	2.50000401776e-15;5.06044355353e-21;3.46703300887e-18	OCA2,SLC45A2,IRF4,HERC2	rs28777,rs12203592,rs12913832,rs16891982	rs12203592,rs12913832
Celiac disease	Crohns disease	33;163;2	33;163;5	50;168;13	0.0038;0.3678	7.09657e-06	4.76024e-15	2.13592e-11	3.23593e-17	0	0	0	7.08814203627e-06;4.75772872541e-15;3.17746122552e-17	8.2770366019e-09;2.28282053953e-18;3.3876045411e-19	PUS10,C1ORF106,ZMIZ1,MRPS17P5,PTPRK,TAGAP,BACH2,MIR1208,IL18RAP,MIR3686,ICOSLG,KIF21B,PTPN2	rs2058660,rs917997,rs1847472,rs296547,rs11584383,rs10806425,rs1893217,rs13003464	rs1893217,rs13003464
LDL cholesterol	Liver enzyme levels (alkaline phosphatase)	67;14;1	67;14;4	61;21;6	0.0007;0.0561	0.000669795	4.79159e-15	2.14999e-11	1.48401e-11	0	0	0	0.000669589500111;4.79115726639e-15;1.47632899906e-11	1.90583890677e-07;1.79545627921e-19;2.2733721651e-14	LCN1P2,LINC00861,FADS2,ABO,TRIB1,ST3GAL4	rs635634,rs9987289,rs2126259,rs579459,rs174601,rs6984305,rs2954021,rs174546	rs2954021
Glycated hemoglobin levels	Red blood cell traits	17;58;2	17;58;4	15;69;3	0.0007;0.0453	2.29304e-07	6.30588e-15	2.82945e-11	1.17041e-05	0	0	0	2.29258481222e-07;6.30525227366e-15;1.16024975666e-05	4.35033099237e-11;5.28126276894e-19;9.30913575652e-08	TMPRSS6,HK1,HFE	rs10159477,rs16926246,rs1800562,rs855791,rs857684,rs2779116	rs1800562,rs855791
Electrocardiographic conduction measures	Electrocardiographic traits	5;14;1	5;14;3	6;14;4	0.0001;0.0037	4.99991e-05	7.95911e-15	3.57125e-11	1.32454e-12	0	0	0	4.99981428917e-05;7.95907561525e-15;1.32431115361e-12	8.62235043705e-10;1.9056014588e-20;9.67081642022e-17	SCN5A,SCN10A,LAP3P2,MIR3925	rs1321311,rs1321313,rs12053903,rs6795970,rs1805126	rs6795970
Chronic kidney disease	Renal function and chronic kidney disease	29;3;2	29;3;3	40;4;3	0.0001;0.007	1.24284e-09	7.98981e-15	3.58503e-11	1.98901e-08	0	0	0	1.242834059e-09;7.9898130525e-15;1.98820339453e-08	1.3316968588e-15;0.0;3.37998995634e-13	PDILT,SHROOM3,UMOD	rs2467853,rs12917707,rs2453533,rs17319721	rs12917707,rs17319721
Black vs. red hair color	Tanning	6;12;2	6;12;3	7;14;3	0.0001;0.0043	1.01019e-09	9.62087e-15	4.31689e-11	6.41047e-09	0	0	0	1.01017593853e-09;9.62082633813e-15;6.40737989063e-09	7.28860630934e-15;2.56184076543e-20;1.8844686431e-12	SLC45A2,IRF4,HERC2	rs28777,rs12203592,rs12913832,rs35391	rs12203592,rs12913832
C-reactive protein	Liver enzyme levels (gamma-glutamyl transferase)	42;26;2	42;26;4	34;35;3	0.0008;0.0521	2.85405e-07	1.04492e-14	4.68854e-11	1.91029e-05	0	0	0	2.85340184679e-07;1.04479073975e-14;1.88953730645e-05	5.78113114159e-11;8.14869447188e-19;1.73930442102e-07	RORA,GCKR,HNF1A	rs13233571,rs339969,rs17145750,rs7310409,rs340029,rs1260326	rs7310409,rs1260326
Fasting glucose-related traits	Two-hour glucose challenge	17;5;0	17;5;3	22;5;3	0.0001;0.0048	1	1.48686e-14	6.67155e-11	7.75045e-09	0	0	0	0.999939287322;1.48685391491e-14;7.74721893975e-09	6.07132882631e-05;9.91287064396e-21;4.3149951589e-13	TCF7L2,GCKR,ADCY5	rs4506565,rs2877716,rs780094,rs12243326,rs11708067,rs1260326	-
Atrial fibrillation	Stroke (ischemic)	14;6;2	14;6;3	12;9;3	0.0001;0.0047	1.39283e-09	1.59181e-14	7.14246e-11	9.29565e-09	0	0	0	1.39281038789e-09;1.59180263078e-14;9.29015050156e-09	8.489850495e-15;2.11065319926e-20;2.36000235988e-12	MIR297,ZFHX3,PITX2	rs2200733,rs2106261,rs7193343,rs6843082,rs879324	rs2200733,rs6843082
Black vs. blond hair color	Tanning	7;12;2	7;12;3	9;14;4	0.0001;0.0055	1.41425e-09	1.68364e-14	7.55451e-11	1.11145e-11	0	0	0	1.41423621289e-09;1.68363377598e-14;1.11096015633e-11	1.27550200425e-14;5.97761478935e-20;2.02998141901e-15	SLC45A2,IRF4,EXOC2,HERC2	rs28777,rs12203592,rs12913832,rs35391	rs12203592,rs12913832
Lipoprotein-associated phospholipase A2 activity and mass	Triglycerides	17;74;4	17;74;4	12;64;5	0.0009;0.0336	1.70996e-14	1.70996e-14	7.6726e-11	1.14989e-10	0	0	0	1.70973891587e-14;1.70973891587e-14;1.14641313404e-10	1.93290069297e-18;1.93290069297e-18;2.72053377495e-13	APOC1,ZNF259,HERPUD1,APOE,CETP	rs4420638,rs3764261,rs12286037,rs964184	rs3764261,rs4420638,rs12286037,rs964184
Gamma gluatamyl transferase levels	Liver enzyme levels (gamma-glutamyl transferase)	4;26;2	4;26;3	5;35;5	0.0001;0.0077	1.98975e-09	2.27403e-14	1.02036e-10	6.27571e-15	0	0	0	1.98972911885e-09;2.27401999019e-14;6.27570606002e-15	2.01515171326e-14;7.28457408907e-20;0.0	RORA,EPHA2,HNF1A,ARHGEF19,EXOC3L4	rs944002,rs1497406,rs339969,rs340005	rs944002,rs1497406
Thyroid function	Thyroid hormone levels	4;26;1	4;26;3	7;39;7	0.0001;0.012	7.42837e-05	2.27403e-14	1.02036e-10	2.39592e-20	0	0	0	7.4281734783e-05;2.27401999019e-14;2.39592105908e-20	1.91323068509e-09;7.28457408907e-20;0.0	RPS14P3,MAF,CAPZB,PDE8B,DCLK2,DYNLRB2,ATP5LP4	rs3813582,rs2046045,rs10028213,rs6885099,rs10032216	rs3813582
Fasting glucose-related traits	Fasting plasma glucose	17;6;3	17;6;3	22;6;4	0.0001;0.0058	2.9737e-14	2.9737e-14	1.3343e-10	9.67393e-12	0	0	0	2.97367809322e-14;2.97367809322e-14;9.67087467807e-12	5.01835348369e-20;5.01835348369e-20;1.36182170116e-16	GCK,YKT6,MTNR1B,G6PC2	rs10830963,rs4607517,rs560887	rs10830963,rs4607517,rs560887
Fasting plasma glucose	Glycated hemoglobin levels	6;17;1	6;17;3	6;15;4	0.0001;0.0039	7.28551e-05	2.9737e-14	1.3343e-10	1.80607e-12	0	0	0	7.2852979634e-05;2.9736781006e-14;1.80572058805e-12	1.95914075813e-09;1.50000171415e-19;1.55743778336e-16	G6PC2,GCK,MTNR1B,FAT3	rs4607517,rs560887,rs730497,rs1387153,rs1799884,rs552976	rs1387153
Chronic kidney disease	Glomerular filtration rate	29;4;0	29;4;3	40;4;1	0.0001;0.007	1	3.19588e-14	1.43399e-10	0.00698855	0	0	0	0.999917146055;3.19586585949e-14;0.00697064150356	8.28555448814e-05;6.18300414129e-21;1.34639392555e-05	SHROOM3	rs13538,rs2453533,rs17319721,rs17536527,rs4859682,rs10206899	-
Renal function-related traits (BUN)	Renal function-related traits (sCR)	13;8;0	13;8;3	17;10;5	0.0001;0.0074	1	3.50195e-14	1.57133e-10	3.00795e-14	0	0	0	0.999925716363;3.50192325328e-14;3.00663275135e-14	7.42838571553e-05;1.16326558499e-19;1.36685794107e-18	MPPED2,UNCX,DCDC5,WDR72,BCAS3	rs963837,rs17730436,rs10275044,rs17730281,rs10767873,rs10277115	-
Renal function-related traits (BUN)	Renal function-related traits (eGRFcrea)	13;8;0	13;8;3	17;11;5	0.0001;0.0082	1	3.50195e-14	1.57133e-10	5.51216e-14	0	0	0	0.999925716363;3.50192325328e-14;5.50926221181e-14	7.42838571553e-05;1.16326558499e-19;4.07972961669e-18	MPPED2,UNCX,DCDC5,WDR72,BCAS3	rs963837,rs17730436,rs10275044,rs17730281,rs10767873,rs10277115	-
Eye color	Tanning	9;12;3	9;12;3	8;14;4	0.0001;0.0049	4.04071e-14	4.04071e-14	1.81307e-10	6.17687e-12	0	0	0	4.0406691194e-14;4.0406691194e-14;6.17470575102e-12	2.15193148658e-19;2.15193148658e-19;9.02345817697e-16	TYR,SLC45A2,IRF4,HERC2	rs1393350,rs1847134,rs12203592,rs12913832,rs1126809	rs1393350,rs12203592,rs12913832
Fasting glucose-related traits (interaction with BMI)	Two-hour glucose challenge	24;5;0	24;5;3	32;5;3	0.0001;0.007	1	4.42557e-14	1.98575e-10	2.49461e-08	0	0	0	0.999914292454;4.42553270119e-14;2.49302117362e-08	8.57122346906e-05;4.42585829786e-20;2.12345146667e-12	TCF7L2,GCKR,ADCY5	rs2877716,rs780094,rs12243326,rs11708067,rs7903146,rs1260326	-
Hematocrit	Hematology traits	8;14;0	8;14;3	10;18;3	0.0001;0.0079	1	4.45702e-14	1.99987e-10	4.91724e-08	0	0	0	0.999920000301;4.45697728865e-14;4.91158358794e-08	7.99976571695e-05;2.66781460145e-19;3.90386598128e-11	TMPRSS6,HBS1L,MYB	rs1408272,rs1800562,rs9399137,rs4820268,rs2413450,rs9483788,rs855791	-
HDL Cholesterol - Triglycerides (HDLC-TG)	Metabolic syndrome (bivariate traits)	8;15;2	8;15;3	11;13;6	0.0001;0.0063	2.99989e-09	5.57126e-14	2.49983e-10	4.02241e-18	0	0	0	2.99983499351e-09;5.57120174168e-14;4.02152596921e-18	4.48359420408e-14;3.77840838256e-19;8.41121031008e-23	LOC157273,CETP,HERPUD1,BUD13,LPL,ZNF259	rs9987289,rs13702,rs173539,rs1441756	rs9987289,rs173539
Hair color	Tanning	10;12;3	10;12;3	14;14;4	0.0001;0.0086	5.77241e-14	5.77241e-14	2.59008e-10	8.81437e-11	0	0	0	5.7723473361e-14;5.7723473361e-14;8.8066441971e-11	3.58654427966e-19;3.58654427966e-19;3.2230581705e-14	SLC45A2,MC1R,IRF4,HERC2	rs1805007,rs12203592,rs12913832	rs1805007,rs12203592,rs12913832
Height	Pubertal anthropometrics	294;7;1	294;7;4	322;12;5	0.0015;0.1692	0.00146908	6.6655e-14	2.99081e-10	3.94635e-07	0	0	0	0.00146815506531;6.66466988817e-14;3.88179285204e-07	7.90772256113e-07;7.99660276462e-19;1.22682105356e-09	LINC00577,PRKG2,DNAJC27,RASGEF1B,HACE1	rs1662853,rs994014,rs1172294,rs4665736,rs7759938,rs710841,rs2814993,rs788867,rs6938239,rs9469890	rs7759938
Chronic kidney disease	Creatinine levels	29;5;0	29;5;3	40;5;2	0.0001;0.0088	1	7.98959e-14	3.58493e-10	2.98166e-05	0	0	0	0.999896435103;7.98951629199e-14;2.976688624e-05	0.000103568395405;9.89266529834e-20;2.24366931754e-08	SLC22A2,SHROOM3	rs13538,rs17319721,rs3127573,rs2279463,rs9992101,rs10206899	-
Glycated hemoglobin levels	Hemoglobin	17;8;3	17;8;3	15;10;3	0.0001;0.0066	8.32624e-14	8.32624e-14	3.73598e-10	2.74374e-08	0	0	0	8.32613209374e-14;8.32613209374e-14;2.74121119145e-08	3.87212880005e-19;3.87212880005e-19;1.20507413846e-11	TMPRSS6,HK1,HFE	rs1800562,rs855791,rs16926246	rs1800562,rs855791,rs16926246
Glycated hemoglobin levels	Hematocrit	17;8;2	17;8;3	15;10;3	0.0001;0.0066	3.88555e-09	8.32624e-14	3.73598e-10	2.74374e-08	0	0	0	3.8854672612e-09;8.32613209374e-14;2.74121119145e-08	5.35272379682e-14;3.87212880005e-19;1.20507413846e-11	TMPRSS6,HK1,HFE	rs1800562,rs2413450,rs855791,rs16926246	rs1800562,rs16926246
Fasting glucose-related traits (interaction with BMI)	Fasting plasma glucose	24;6;3	24;6;3	32;6;4	0.0001;0.0084	8.85103e-14	8.85103e-14	3.97146e-10	4.7523e-11	0	0	0	8.85093264424e-14;8.85093264424e-14;4.74996369182e-11	2.24056515624e-19;2.24056515624e-19;1.04290682329e-15	GCK,YKT6,MTNR1B,G6PC2	rs10830963,rs4607517,rs560887	rs10830963,rs4607517,rs560887
Thyroid hormone levels	Thyroid volume	26;6;0	26;6;3	39;6;6	0.0001;0.0102	1	1.13699e-13	5.10166e-10	1.65754e-17	0	0	0	0.999888579923;1.13697264434e-13;1.65754175078e-17	0.00011142467145;3.15231749001e-19;0.0	RPS14P3,FAM227B,MAF,DYNLRB2,FGF7,CAPZB	rs10519227,rs17767419,rs12138950,rs10799824,rs3813582,rs4338740	-
Fasting glucose-related traits	Proinsulin levels	17;9;1	17;9;3	22;10;5	0.0001;0.0096	0.000109281	1.24893e-13	5.60393e-10	1.27891e-13	0	0	0	0.000109275722246;1.24890732734e-13;1.27811818109e-13	4.44067041433e-09;8.02918663335e-19;8.2436676284e-18	TCF7L2,MADD,SLC30A8,C2CD4B,C2CD4A	rs10501320,rs11558471,rs7903146,rs4506565,rs7944584	rs11558471
Metabolic syndrome	Triglycerides-Blood Pressure (TG-BP)	29;6;1	29;6;3	30;7;5	0.0001;0.0092	0.00012428	1.5979e-13	7.16976e-10	5.77472e-14	0	0	0	0.000124273286694;1.59787358277e-13;5.77260794044e-14	5.1784530588e-09;5.00809026115e-19;2.69602344117e-19	LPL,ZNF259,GCKR,BUD13,APOA5	rs295,rs2266788,rs780094,rs15285,rs780093,rs2083637	rs2266788
Ankylosing spondylitis	Crohns disease	17;163;2	17;163;4	23;168;6	0.002;0.1692	1.83015e-06	4.20923e-13	1.88868e-09	1.31916e-08	0	0	0	1.82909624208e-06;4.207982308e-13;1.29632296532e-08	1.03298457058e-09;1.16796239461e-16;2.02066419329e-10	TMEM17,B3GNT2,KIF21B,IL23R,ADRA1B,IL12B	rs10865331,rs10045431,rs2297909,rs11584383,rs11209026,rs6556416	rs10865331,rs11209026
Palmitoleic acid (16:1n-7) plasma levels	Phospholipid levels (plasma)	5;50;2	5;50;3	6;51;3	0.0002;0.0134	1.24992e-08	4.28551e-13	1.92291e-09	2.08885e-07	0	0	0	1.24987232659e-08;4.28543571354e-13;2.08555312799e-07	4.03015660827e-13;6.35102516363e-18;2.92126139567e-10	PKD2L1,TMEM258,GCKR	rs780094,rs603424,rs102275,rs780093	rs603424,rs102275
Hematocrit	Mean corpuscular hemoglobin	8;29;2	8;29;3	10;28;4	0.0002;0.0123	1.15991e-08	4.47398e-13	2.00748e-09	3.77656e-10	0	0	0	1.15986659911e-08;4.47387983647e-13;3.77179095001e-10	4.01671712968e-13;8.32651763372e-18;3.2240689081e-13	TMPRSS6,HBS1L,HFE,MYB	rs1800562,rs2413450,rs9483788,rs7776054,rs9399137	rs1800562,rs2413450
HDL Cholesterol - Triglycerides (HDLC-TG)	Metabolic syndrome	8;29;4	8;29;3	11;30;6	0.0002;0.0145	1.03862e-17	4.47398e-13	2.00748e-09	1.38741e-15	0	0	0	1.03860373091e-17;4.47387983647e-13;1.38636411702e-15	1.01681258319e-22;8.32651763372e-18;4.67216474483e-19	CETP,HERPUD1,BUD13,LPL,ZNF259,APOA5	rs295,rs173539,rs2075290,rs13702,rs10790162,rs2266788,rs2083637	rs173539,rs10790162,rs2075290,rs2266788
Age-related macular degeneration	Cholesterol	42;65;3	42;65;4	35;66;6	0.0019;0.1012	1.09504e-09	4.7281e-13	2.1215e-09	7.0182e-10	0	0	0	1.09456731577e-09;4.72653302564e-13;6.94163612725e-10	4.30000082373e-13;1.33429164533e-16;5.50839512275e-12	RPL28P4,APOC1,TOMM40,CETP,HERPUD1,LIPC	rs10468017,rs4420638,rs3764261,rs1532085,rs2075650	rs3764261,rs4420638,rs2075650
Celiac disease	Multiple sclerosis	33;84;2	33;84;4	50;97;14	0.002;0.2124	1.8759e-06	4.92613e-13	2.21035e-09	1.93658e-22	0	0	0	1.87476549348e-06;4.92449694987e-13;1.91960354413e-22	1.09493965093e-09;1.44426033625e-16;5.2663266656e-25	C1ORF106,ZMIZ1,MRPS17P5,PTPRK,TAGAP,MIR1208,BTF3L4P3,TNFAIP3,MIR3686,PLEK,BACH2,HLA-DQA1,RGS21,RGS1	rs2816316,rs1323292,rs802734,rs1738074,rs3748816,rs4648356	rs1738074,rs802734
Body mass index	Obesity (extreme)	72;4;1	72;4;3	73;5;3	0.0002;0.016	0.000205699	5.21614e-13	2.34048e-09	3.11969e-07	0	0	0	0.000205682989103;5.21608060985e-13;3.11489666137e-07	1.17367682045e-08;2.67847167506e-19;6.45500095322e-11	RPS3AP49,FTO,MC4R	rs9941349,rs9939609,rs17817964,rs17782313,rs8050136,rs987237,rs12970134,rs571312,rs7202116,rs734597,rs1121980,rs10871777,rs1558902,rs12149832	rs1558902
Electrocardiographic traits	PR interval	14;17;1	14;17;3	14;14;5	0.0002;0.0086	0.000169987	5.41181e-13	2.42828e-09	7.72529e-14	0	0	0	0.000169974744016;5.41166117637e-13;7.72072432084e-14	1.18848653283e-08;1.00095996e-17;1.12645439116e-17	TBX5,ARHGAP24,SCN10A,CAV1,SCN5A	rs6801957,rs11732231,rs6795970,rs7692808,rs3807989,rs6800541,rs7660702	rs3807989
Hypertriglyceridemia	Triglycerides	4;74;2	4;74;3	5;64;4	0.0002;0.014	1.65356e-08	5.66953e-13	2.54392e-09	2.79854e-10	0	0	0	1.6535045567e-08;5.66946220724e-13;2.7970694382e-10	5.44076971449e-13;6.61494466402e-18;1.2535209067e-13	LPL,ZNF259,GCKR,RPL30P9	rs9644568,rs328,rs12678919,rs10503669,rs964184,rs1260326	rs1260326,rs964184
Iron levels	Red blood cell traits	5;58;2	5;58;3	5;69;4	0.0002;0.0151	1.6866e-08	6.74656e-13	3.02718e-09	3.80707e-10	0	0	0	1.68653349978e-08;6.74642311852e-13;3.80489410346e-10	6.39968457258e-13;1.19097096629e-17;1.87043281415e-13	TMPRSS6,TFR2,HFE,SLC17A1	rs17342717,rs4820268,rs2075672,rs7385804	rs17342717,rs4820268
Adiponectin levels	Fasting insulin-related traits (interaction with BMI)	26;11;0	26;11;3	25;17;5	0.0002;0.0186	1	9.37956e-13	4.20861e-09	6.30021e-12	0	0	0	0.999795732128;9.37925380311e-13;6.28916475645e-12	0.000204269444974;1.59396059809e-17;3.72150697461e-15	RIMKLBP2,NYAP2,PEPD,ZC3H11B,MIR5702	rs2785980,rs731839,rs4805885,rs8182584,rs2943634,rs925735,rs3001032	-
Chronic obstructive pulmonary disease	Pulmonary function (interaction)	11;26;0	11;26;3	14;33;3	0.0002;0.0202	1	9.37956e-13	4.20861e-09	9.89953e-07	0	0	0	0.999795731722;9.3792537993e-13;9.86374164397e-07	0.000204268350771;2.40373637157e-17;2.95757439761e-09	KRT18P51,GYPA,FAM13A	rs1964516,rs8034191,rs1980057,rs8040868,rs2869967,rs1828591	-
Hematocrit	Mean corpuscular volume	8;37;2	8;37;3	10;39;5	0.0002;0.0171	1.90267e-08	9.51344e-13	4.26868e-09	2.7875e-12	0	0	0	1.90257308201e-08;9.513150839e-13;2.78403426642e-12	8.74932970328e-13;2.43488100045e-17;2.28188980118e-15	TFR2,TMPRSS6,HBS1L,HFE,MYB	rs1800562,rs2413450,rs4895441,rs9399137,rs9483788	rs1800562,rs2413450
Cholesterol	Phospholipid levels (plasma)	65;50;1	65;50;4	66;51;6	0.0023;0.1474	0.00231883	9.72552e-13	4.36384e-09	7.51103e-09	0	0	0	0.00231623417616;9.72162217076e-13;7.38389969548e-09	2.54449358151e-06;3.15871504559e-16;8.28046029942e-11	RPL28P4,FADS2,FADS1,GCKR,LIPC,ZNF259	rs174574,rs1532085,rs964184,rs10468017,rs780094,rs174546,rs1260326	rs964184
Alzheimers disease (age of onset)	Cognitive decline	2;2;1	2;2;2	2;2;1	0.0;0.0002	2.85714e-06	1.02041e-12	4.57857e-09	0.000175158	0	0	0	2.85714080589e-06;1.02040889136e-12;0.0001751543541	5.10205539362e-13;0.0;1.91794437116e-09	APOC1	rs6857,rs4420638,rs2075650	rs4420638
Alzheimers disease (age of onset)	Longevity	2;2;1	2;2;2	2;2;1	0.0;0.0002	2.85714e-06	1.02041e-12	4.57857e-09	0.000175158	0	0	0	2.85714080589e-06;1.02040889136e-12;0.0001751543541	5.10205539362e-13;0.0;1.91794437116e-09	APOC1	rs6857,rs4420638,rs2075650	rs4420638
Cognitive decline	Longevity	2;2;2	2;2;2	2;2;2	0.0;0.0002	1.02041e-12	1.02041e-12	4.57857e-09	3.83538e-09	0	0	0	1.02040889136e-12;1.02040889136e-12;3.83538482318e-09	0.0;0.0;0.0	TOMM40,APOC1	rs4420638,rs2075650	rs4420638,rs2075650
Lipid metabolism phenotypes	Lipoprotein-associated phospholipase A2 activity and mass	18;17;1	18;17;3	25;12;4	0.0002;0.0131	0.00021855	1.21316e-12	5.44345e-09	5.4952e-10	0	0	0	0.000218528966614;1.21311507605e-12;5.48710665731e-10	1.99817513029e-08;3.05981465302e-17;2.80239564726e-13	HERPUD1,LDLR,APOE,CETP	rs6511720,rs445925,rs55791371,rs3764261,rs7412	rs3764261
Platelet counts	Red blood cell traits	62;58;3	62;58;4	73;69;5	0.0026;0.2206	2.54727e-09	1.47598e-12	6.62271e-09	2.78396e-06	0	0	0	2.54578983574e-09;1.47531652923e-12;2.69548583938e-06	1.32659213821e-12;5.51569959651e-16;7.15566471597e-08	RCL1,TRIM58,HBS1L,MYB,SH2B3	rs3184504,rs9399137,rs3811444,rs9389269,rs7775698	rs3184504,rs3811444,rs7775698
Phospholipid levels (plasma)	Triglycerides	50;74;3	50;74;4	51;64;5	0.0026;0.1429	2.77322e-09	1.65246e-12	7.41457e-09	3.13569e-07	0	0	0	2.77156298723e-09;1.65169615685e-12;3.07350158543e-07	1.52078108112e-12;6.60990190125e-16;4.91290751631e-09	RPL28P4,FADS1,GCKR,LIPC,ZNF259	rs174574,rs1532085,rs964184,rs780094,rs4775041,rs174548,rs10468017,rs174546,rs174547	rs780094,rs174547,rs964184
Cholesterol	Red blood cell traits	65;58;2	65;58;4	66;69;5	0.0027;0.1994	3.50252e-06	1.79118e-12	8.03704e-09	1.68371e-06	0	0	0	3.49958021794e-06;1.79034090328e-12;1.63569992062e-06	2.79071385187e-09;7.03989209346e-16;3.87711986722e-08	RPL28P4,LCN1P2,LIPC,ABO,HFE	rs3184504,rs579459,rs1532085,rs1800562,rs11065987,rs635634	rs1800562,rs1532085
Age-related macular degeneration	HDL cholesterol	42;92;4	42;92;4	35;83;5	0.0028;0.1272	1.95015e-12	1.95015e-12	8.75032e-09	1.67284e-07	0	0	0	1.94921867668e-12;1.94921867668e-12;1.64421642439e-07	8.33214261567e-16;8.33214261567e-16;2.38920557152e-09	HERPUD1,RPL28P4,LIPC,CETP,APOC1	rs10468017,rs1864163,rs3764261,rs4420638	rs10468017,rs1864163,rs4420638,rs3764261
Fasting glucose-related traits (interaction with BMI)	Metabolic syndrome (bivariate traits)	24;15;0	24;15;3	32;13;2	0.0003;0.0182	1	2.01341e-12	9.03415e-09	0.000146961	0	0	0	0.999742887405;2.01331535265e-12;0.000146252480201	0.000257115583111;5.73525684686e-17;5.50897644989e-07	MTNR1B,LOC157273	rs9987289,rs4841132,rs10830963,rs560887,rs569805,rs1387153	-
Red blood cell traits	mean corpuscular hemoglobin concentration	58;7;2	58;7;3	69;9;5	0.0003;0.0272	3.54167e-08	2.36116e-12	1.05945e-08	2.71199e-11	0	0	0	3.54143701103e-08;2.36106256636e-12;2.70691012881e-11	1.40557986175e-12;2.82740818191e-17;3.49254842936e-15	PIEZO1,HBS1L,TMPRSS6,MYB,ABO	rs10445033,rs855791,rs837763,rs7775698	rs855791,rs7775698
PR interval	Ventricular conduction	17;23;1	17;23;3	14;31;5	0.0003;0.019	0.000279251	2.63288e-12	1.18137e-08	6.51997e-12	0	0	0	0.000279215500825;2.6327443229e-12;6.50882114096e-12	3.35792118965e-08;9.9115452199e-17;6.51446995033e-15	TBX5,TBX3,SCN10A,SCN5A,UBA52P7	rs6801957,rs10850409,rs1895585,rs1896312,rs883079	rs6801957
Multiple sclerosis	Rheumatoid arthritis	84;51;0	84;51;4	97;60;9	0.0031;0.2549	1	3.00593e-12	1.34876e-08	3.80821e-12	0.01	0	0	0.996944534745;3.00431716293e-12;3.73305983772e-12	0.00305556159522;1.31396715866e-15;3.39223857237e-14	HLA-DQA1,C6ORF10,BTF3L4P3,BATF,TNFAIP3,HLA-DRB1,HLA-DRB9,IL2RA,CD40	rs3118470,rs706778,rs6074022,rs4648356,rs3890745,rs2425752,rs4810485,rs13192841,rs10499194	-
Cholesterol	Coronary heart disease	65;73;2	65;73;4	66;63;7	0.0034;0.1821	5.56593e-06	4.59273e-12	2.06076e-08	5.91267e-10	0	0	0	5.56000639412e-06;4.58997215525e-12;5.80544293247e-10	5.68473093696e-09;2.39667968258e-15;6.77171963025e-12	LCN1P2,LOC157273,CELSR2,PCSK9,APOB,ABO,ZNF259	rs635634,rs646776,rs599839,rs964184,rs9987289,rs6601299,rs579459,rs629301,rs12740374	rs646776,rs964184
Menarche (age at onset)	Weight	40;12;0	40;12;3	61;18;4	0.0003;0.0481	1	4.75193e-12	2.13219e-08	1.37077e-07	0	0	0	0.999657191669;4.75164949453e-12;1.36117567025e-07	0.00034280963588;1.56072288319e-16;5.07395289383e-10	SEC16B,TMEM18,FTO,FAM150B	rs9939609,rs633715,rs8050136,rs7561317,rs2947411,rs10913469	-
Fasting glucose-related traits	Metabolic syndrome	17;29;2	17;29;3	22;30;7	0.0004;0.0289	5.6332e-08	5.43201e-12	2.43734e-08	5.33722e-16	0	0	0	5.63265998144e-08;5.43166038074e-12;5.32712305893e-16	4.87690137716e-12;2.83071025628e-16;3.3697543759e-19	YKT6,AGMO,DGKB,GCKR,GCK,G6PC2,MTNR1B	rs780094,rs6947830,rs560887,rs2191349	rs780094,rs560887
Bone mineral density	Height	73;294;1	73;294;5	94;322;8	0.0153;1.3255	0.0152151	5.85938e-12	2.6291e-08	5.57055e-05	0	0	0	0.0151007007695;5.84566942257e-12;4.83762483723e-05	0.000113985529909;1.30209705499e-14;6.74122428506e-06	STARD3NL,DNM3,EPDR1,MEF2C,CPN1,FUBP3,RPS4XP9,MIR3660	rs7466269,rs7084921,rs7851693,rs10037512,rs1366594,rs11599750,rs6959212,rs479336,rs678962	rs6959212
HDL Cholesterol - Triglycerides (HDLC-TG)	LDL cholesterol	8;67;1	8;67;3	11;61;9	0.0004;0.0294	0.000382794	5.86493e-12	2.63159e-08	2.04428e-22	0	0	0	0.000382730818418;5.86459028264e-12;2.04334855481e-22	6.22175489238e-08;3.05669556993e-16;4.13445112086e-26	APOC1,APOE,LOC157273,LINC00861,BUD13,HERPUD1,CETP,TRIB1,ZNF259	rs9987289,rs173539,rs6589566,rs3764261,rs2266788	rs9987289
Multiple myeloma	Multiple myeloma (hyperdiploidy)	2;4;1	2;4;2	2;4;2	0.0;0.0004	5.71428e-06	6.12245e-12	2.74714e-08	2.30123e-08	0	0	0	5.71427344095e-06;6.12245335931e-12;2.30123089388e-08	4.59184985426e-12;0.0;0.0	ULK4,DNAH11	rs4487645,rs1052501,rs2272007,rs6599175	rs4487645
Crohns disease	Inflammatory bowel disease (early onset)	163;4;1	163;4;3	168;5;3	0.0005;0.0368	0.000465633	6.19681e-12	2.78051e-08	3.86911e-06	0	0	0	0.000465552634812;6.19663152964e-12;3.8550597187e-06	6.06261930131e-08;7.38053593048e-18;1.9179948528e-09	CEBPA,ZMIZ1,SLC7A10	rs151181,rs8049439,rs1250550,rs713875,rs2412973	rs1250550
HDL cholesterol	Red blood cell traits	92;58;1	92;58;4	83;69;6	0.0038;0.2508	0.00380438	7.38609e-12	3.31414e-08	1.91574e-07	0	0	0	0.0037973325944;7.38107434262e-12;1.85750047816e-07	6.92291662526e-06;4.18812812343e-15;4.30938813895e-09	RPL28P4,UBE2L3,ATP5F1P6,CITED2,LIPC,PABPC4	rs181362,rs590856,rs5754217,rs3916164,rs1532085,rs605066,rs4660293	rs1532085
Alzheimers disease biomarkers	Cognitive decline	5;2;0	5;2;2	6;2;2	0.0;0.0005	1	1.02041e-11	4.57857e-08	5.75308e-08	0	0	0	0.999992860465;1.02040888978e-11;5.75307723472e-08	7.14286224487e-06;0.0;0.0	APOC1,TOMM40	rs6857,rs429358,rs2075650,rs4420638,rs56131196	-
Alzheimers disease biomarkers	Longevity	5;2;0	5;2;2	6;2;2	0.0;0.0005	1	1.02041e-11	4.57857e-08	5.75308e-08	0	0	0	0.999992860465;1.02040888978e-11;5.75307723472e-08	7.14286224487e-06;0.0;0.0	TOMM40,APOC1	rs6857,rs429358,rs2075650,rs4420638,rs56131196	-
Hepatitis B	Hepatitis B (viral clearance)	5;2;2	5;2;2	6;2;2	0.0;0.0005	1.02041e-11	1.02041e-11	4.57857e-08	5.75308e-08	0	0	0	1.02040888978e-11;1.02040888978e-11;5.75307723472e-08	0.0;0.0;0.0	HLA-DPB1,HLA-DPA1	rs9277535,rs3077	rs9277535,rs3077
Caffeine consumption	Coffee consumption	2;5;1	2;5;2	3;8;3	0.0;0.0011	7.14285e-06	1.02041e-11	4.57857e-08	2.82186e-11	0	0	0	7.14283671824e-06;1.02040889199e-11;2.82186498344e-11	8.16328862979e-12;0.0;0.0	AHR,AGR3,CYP1A1	rs2470893,rs6968865,rs4410790	rs2470893
Age-related macular degeneration	Metabolic syndrome (bivariate traits)	42;15;2	42;15;3	35;13;4	0.0004;0.0199	9.22272e-08	1.14186e-11	5.12352e-08	3.27268e-09	0	0	0	9.22158072955e-08;1.14176356058e-11;3.26467095822e-09	9.18986146705e-12;6.0408533594e-16;3.07998547611e-12	HERPUD1,RPL28P4,LIPC,CETP	rs10468017,rs3764261,rs9939224,rs1864163	rs10468017,rs3764261
Hematological parameters	Platelet counts	11;62;1	11;62;3	15;73;5	0.0005;0.048	0.000487037	1.36416e-11	6.12096e-08	8.5058e-10	0	0	0	0.00048693064221;1.36404004155e-11;8.46348588767e-10	1.04390162813e-07;1.04068907983e-15;3.42338746722e-12	PTPN11,RPS5P6,MYB,AK3,HBS1L	rs385893,rs11066301,rs9402686,rs3184504,rs9399137	rs385893
HDL Cholesterol - Triglycerides (HDLC-TG)	HDL cholesterol	8;92;2	8;92;3	11;83;9	0.0005;0.04	1.19569e-07	1.53735e-11	6.89809e-08	3.86797e-21	0	0	0	1.19553960666e-07;1.53722886587e-11;3.86545776247e-21	1.48742198015e-11;1.14305598058e-15;1.40708431773e-24	APOC1,LOC157273,LINC00861,CETP,HERPUD1,BUD13,TRIB1,LPL,ZNF259	rs9987289,rs13702,rs173539,rs2083637	rs9987289,rs173539
Fasting glucose-related traits (interaction with BMI)	Metabolic syndrome	24;29;2	24;29;3	32;30;7	0.0005;0.042	1.14311e-07	1.61667e-11	7.25398e-08	1.0441e-14	0	0	0	1.14294433504e-07;1.6165075824e-11;1.04080744628e-14	1.45147015406e-11;1.2637227133e-15;1.1023827741e-17	YKT6,AGMO,DGKB,GCKR,GCK,G6PC2,MTNR1B	rs780094,rs6947830,rs560887,rs2191349	rs780094,rs560887
Glomerular filtration rate	Renal function and chronic kidney disease	4;3;0	4;3;2	4;4;2	0.0;0.0007	1	1.83673e-11	8.24143e-08	1.38058e-07	0	0	0	0.999991428757;1.83673337585e-11;1.38049666748e-07	8.57142551016e-06;1.45773766145e-18;2.68837332862e-12	SHROOM3,SPATA5L1	rs2467853,rs17536527,rs4859682,rs17319721,rs10032549	-
Rheumatoid arthritis	Systemic sclerosis	51;16;3	51;16;3	60;20;7	0.0006;0.0525	2.54915e-11	2.54915e-11	1.14381e-07	4.54195e-14	0	0	0	2.54886911613e-11;2.54886911613e-11;4.52477961241e-14	1.85754426137e-15;1.85754426137e-15;2.80720594084e-17	HLA-DQB1,TNPO3,HLA-DRB1,MTCO3P1,HNRNPA1P2,HLA-DQA1,NOTCH4	rs6457617,rs9296015,rs10488631	rs6457617,rs9296015,rs10488631
Systemic lupus erythematosus	Systemic sclerosis	52;16;3	52;16;3	51;20;5	0.0006;0.0447	2.7052e-11	2.7052e-11	1.21383e-07	6.86536e-10	0	0	0	2.70489721679e-11;2.70489721679e-11;6.83072159902e-10	2.01233041656e-15;2.01233041656e-15;1.42930827825e-12	HLA-DRB1,STAT4,HLA-DQA1,TNIP1,TNPO3	rs7574865,rs10488631,rs3821236	rs7574865,rs10488631,rs3821236
Body mass index	Obesity	72;12;2	72;12;3	73;16;5	0.0006;0.0511	1.72082e-07	2.86803e-11	1.28689e-07	1.23414e-09	0	0	0	1.7205284751e-07;2.86771337681e-11;1.22738431125e-09	2.17300134091e-11;1.75679904228e-15;2.10845755157e-12	RPS3AP49,FTO,MC4R,BDNF-AS,NRXN3	rs2030323,rs9939609,rs17782313,rs6265,rs8050136,rs17817449,rs988712,rs10767664,rs17817964,rs7202116,rs1121980,rs1558902,rs12149832	rs1558902,rs17782313
Coronary heart disease	Esophageal cancer	73;12;3	73;12;3	63;13;3	0.0006;0.0359	2.99093e-11	2.99093e-11	1.34203e-07	5.61127e-06	0	0	0	2.99059616155e-11;2.99059616155e-11;5.57436624583e-06	1.85863821613e-15;1.85863821613e-15;2.16931204927e-08	ACAD10,HECTD4,ALDH2	rs11066280,rs671,rs11066015	rs11066280,rs671,rs11066015
Hematology traits	Platelet counts	14;62;2	14;62;3	18;73;2	0.0006;0.0575	1.75533e-07	3.00912e-11	1.35019e-07	0.00149187	0	0	0	1.75502698967e-07;3.00877456984e-11;0.00146716393115	2.86437912611e-11;3.15646465719e-15;2.37371618712e-05	MYB,HBS1L	rs4246215,rs9399137,rs174548,rs7775698	rs9399137,rs7775698
Freckles	Skin sensitivity to sun	5;3;3	5;3;2	4;1;1	0.0;0.0002	2.18659e-17	3.06122e-11	1.37357e-07	0.000175162	0	0	0	2.18659360415e-17;3.06122011206e-11;0.000175162024871	0.0;3.64435001064e-18;0.0	MC1R	rs1805007,rs4911414,rs1015362	rs1805007,rs4911414,rs1015362
Hepcidin levels	Iron levels	3;5;1	3;5;2	3;5;3	0.0;0.0007	1.07143e-05	3.06122e-11	1.37357e-07	5.03904e-12	0	0	0	1.07142245359e-05;3.06122012238e-11;5.03904461322e-12	2.44898542274e-11;9.83971340094e-18;0.0	TMPRSS6,TF,HFE	rs855791,rs4820268,rs3811647	rs3811647
Vitamin D insufficiency	Vitamin D levels	3;5;1	3;5;2	3;1;1	0.0;0.0001	1.07143e-05	3.06122e-11	1.37357e-07	0.000131372	0	0	0	1.07142245359e-05;3.06122012238e-11;0.000131371518656	2.44898542274e-11;9.83971340094e-18;0.0	GC	rs2282679,rs10741657,rs1993116,rs2060793	rs2282679
Freckling	Non-melanoma skin cancer	4;4;1	4;4;2	4;5;1	0.0;0.0009	1.14285e-05	3.67347e-11	1.64828e-07	0.00087558	0	0	0	1.14284979429e-05;3.67346150346e-11;0.000875349938683	2.75510991254e-11;1.16618950442e-17;1.84111904019e-07	IRF4	rs12931267,rs1805007,rs12203592	rs12203592
Nicotine dependence	Smoking behavior	2;9;1	2;9;2	3;14;3	0.0;0.0018	1.28571e-05	3.67347e-11	1.64829e-07	1.83421e-10	0	0	0	1.28570693446e-05;3.6734720148e-11;1.83421223926e-10	3.26531545192e-11;0.0;0.0	CHRNB3,CHRNA3,C8ORF40	rs1451240,rs6474412,rs1051730	rs1051730
Cholesterol	Metabolic syndrome (bivariate traits)	65;15;2	65;15;3	66;13;6	0.0007;0.0376	2.2277e-07	4.34399e-11	1.94915e-07	7.79697e-13	0	0	0	2.22726964066e-07;4.34341470575e-11;7.77643401434e-13	3.49624246295e-11;3.65364341522e-15;1.98917277184e-16	RPL28P4,LOC157273,CETP,HERPUD1,LIPC,ZNF259	rs9987289,rs2043085,rs3764261,rs1532085	rs9987289,rs3764261
Fasting insulin-related traits (interaction with BMI)	HDL cholesterol	11;92;0	11;92;3	17;83;4	0.0007;0.0618	1	4.52905e-11	2.03218e-07	3.72422e-07	0	0	0	0.999277377033;4.5284712832e-11;3.69065946049e-07	0.000722625355376;5.38791654332e-15;2.97270945881e-09	NYAP2,COBLL1,LOC157273,MIR5702	rs2972146,rs9987289,rs4841132,rs7607980,rs2943634,rs12328675	-
Testicular germ cell cancer	Testicular germ cell tumor	6;3;1	6;3;2	8;4;3	0.0;0.0014	1.28571e-05	4.59183e-11	2.06035e-07	1.12856e-10	0	0	0	1.28570510921e-05;4.59182691477e-11;1.12849881905e-10	3.06123906709e-11;7.2887117353e-18;2.57730433791e-16	KITLG,NDFIP1,SPRY4	rs3782181,rs4624820,rs995030	rs4624820
Testicular cancer	Testicular germ cell cancer	3;6;1	3;6;2	2;8;2	0.0;0.0007	1.28571e-05	4.59183e-11	2.06035e-07	1.07391e-07	0	0	0	1.28570510954e-05;4.59182691596e-11;1.07390775049e-07	3.82653790087e-11;2.33237650985e-17;0.0	KITLG,DMRT1	rs755383,rs3782181,rs4474514	rs755383
LDL cholesterol	Metabolic syndrome (bivariate traits)	67;15;2	67;15;3	61;13;5	0.0007;0.0347	2.36798e-07	4.76411e-11	2.13766e-07	1.45612e-10	0	0	0	2.36750083374e-07;4.7634550119e-11;1.45134551989e-10	3.83438369999e-11;4.13627289261e-15;1.02586335792e-13	ZNF259,BUD13,HERPUD1,CETP,LOC157273	rs9987289,rs3764261,rs12286037,rs12272004	rs9987289,rs3764261
Liver enzyme levels (alkaline phosphatase)	Triglycerides	14;74;0	14;74;3	21;64;3	0.0007;0.0589	1	5.15731e-11	2.31409e-07	2.69336e-05	0	0	0	0.999260243566;5.15659472946e-11;2.66097368721e-05	0.00073975320588;6.61906274594e-15;2.94919975027e-07	LINC00861,JMJD1C,TRIB1	rs10761731,rs2001945,rs174548,rs2954029,rs174601,rs17321515,rs7923609,rs2954021,rs174546,rs174547	-
Fasting insulin-related traits	Fasting insulin-related traits (interaction with BMI)	2;11;1	2;11;2	2;17;2	0.0;0.0015	1.57142e-05	5.61225e-11	2.51822e-07	5.21612e-07	0	0	0	1.57141734313e-05;5.61224890769e-11;5.21612335946e-07	5.10205539362e-11;0.0;0.0	IGF1,GCKR	rs780094,rs35747,rs35767	rs780094
Blond vs. brown hair color	Blue vs. green eyes	5;4;2	5;4;2	7;6;3	0.0;0.0018	6.12244e-11	6.12244e-11	2.74714e-07	3.52594e-10	0	0	0	6.12242712076e-11;6.12242712076e-11;3.52547766584e-10	2.91547688477e-17;2.91547688477e-17;1.04344252646e-14	HERC2,SLC24A4,CPSF2	rs1667394,rs12896399	rs1667394,rs12896399
Creatinine levels	Glomerular filtration rate	5;4;1	5;4;2	5;4;2	0.0;0.0009	1.42857e-05	6.12244e-11	2.74714e-07	2.30083e-07	0	0	0	1.42855918841e-05;6.12242712076e-11;2.30062623496e-07	4.59184985422e-11;2.91547688477e-17;6.7213748511e-12	SHROOM3,ALMS1P	rs10206899,rs9992101,rs4859682	rs10206899
Soluble ICAM-1	Soluble levels of adhesion molecules	4;5;0	4;5;2	3;5;3	0.0;0.0007	1	6.12244e-11	2.74714e-07	5.03904e-12	0	0	0	0.9999857176;6.12242711911e-11;5.03904461322e-12	1.42856785713e-05;3.93588746888e-17;0.0	ICAM4,ICAM1,ABO	rs3093030,rs579459,rs649129,rs5498,rs507666	-
Sunburns	Tanning	2;12;2	2;12;2	2;14;2	0.0;0.0012	6.7347e-11	6.7347e-11	3.02186e-07	3.4902e-07	0	0	0	6.73469867459e-11;6.73469867459e-11;3.4902001891e-07	0.0;0.0;0.0	TYR,MC1R	rs1805007,rs1126809	rs1805007,rs1126809
Hematocrit	Hepcidin levels	8;3;1	8;3;2	10;3;2	0.0;0.0013	1.71428e-05	8.57141e-11	3.84599e-07	5.17656e-07	0	0	0	1.71426857245e-05;8.5713979612e-11;5.17595545531e-07	5.71431836743e-11;2.04084584576e-17;1.00876944246e-11	TMPRSS6,HFE	rs1800562,rs2413450,rs855791	rs1800562
Hemoglobin	Hepcidin levels	8;3;2	8;3;2	10;3;2	0.0;0.0013	8.57141e-11	8.57141e-11	3.84599e-07	5.17656e-07	0	0	0	8.5713979612e-11;8.5713979612e-11;5.17595545531e-07	2.04084584576e-17;2.04084584576e-17;1.00876944246e-11	TMPRSS6,HFE	rs1800562,rs855791	rs1800562,rs855791
Age-related macular degeneration	Metabolic syndrome	42;29;1	42;29;3	35;30;5	0.0009;0.046	0.000869643	9.16732e-11	4.11338e-07	8.70161e-10	0	0	0	0.000869286870502;9.16566423053e-11;8.65390739912e-10	3.4423702212e-07;1.33086704884e-14;2.74434844375e-12	HERPUD1,RPL28P4,LIPC,CETP,TOMM40	rs10468017,rs157582,rs3764261,rs1532085,rs2075650	rs3764261
Black vs. red hair color	Freckling	6;4;1	6;4;2	7;4;1	0.0;0.0012	1.71428e-05	9.18365e-11	4.1207e-07	0.00122565	0	0	0	1.71426735255e-05;9.18362760586e-11;0.00122516786881	6.88777478131e-11;5.830960017e-17;3.62491465286e-07	IRF4	rs12931267,rs12203592,rs258322	rs12203592
Hemostatic factors and hematological phenotypes	Protein C levels	6;4;1	6;4;2	2;4;0	0.0;0.0004	1.71428e-05	9.18365e-11	4.1207e-07	1	0	0	0	1.71426735255e-05;9.18362760586e-11;0.999649698986	6.88777478131e-11;5.830960017e-17;0.000350324047058	-	rs6120849,rs6060278,rs6088735,rs867186	rs867186
Adiposity	Obesity (extreme)	6;4;0	6;4;2	10;5;1	0.0;0.0022	1	9.18365e-11	4.1207e-07	0.0021878	0	0	0	0.999982860615;9.18362760586e-11;0.00218607527829	1.7142808163e-05;5.830960017e-17;1.3805971517e-06	FTO	rs1558902,rs8050136,rs734597,rs987237	-
HDL cholesterol	Liver enzyme levels (alkaline phosphatase)	92;14;0	92;14;3	83;21;2	0.0009;0.0763	1	9.98992e-11	4.48248e-07	0.00262059	0	0	0	0.99908038587;9.98817694618e-11;0.00256185966811	0.000919641931671;1.06459154437e-14;5.08909058373e-05	LINC00861,TRIB1	rs9987289,rs174548,rs2954029,rs174601,rs6984305,rs2954021,rs174546,rs174547	-
D-dimer levels	Venous thromboembolism	3;9;0	3;9;2	6;7;3	0.0;0.0018	1	1.10204e-10	4.94484e-07	3.52594e-10	0	0	0	0.999980715286;1.1020360963e-10;3.52547766586e-10	1.92856316325e-05;1.25000803575e-16;1.41314206165e-14	F5,FGA,FGG	rs6687813,rs1018827,rs13109457,rs7659024	-
Gout	Uric acid levels	2;16;0	2;16;2	2;15;2	0.0;0.0013	1	1.22449e-10	5.49429e-07	4.02715e-07	0	0	0	0.999977145396;1.22449067139e-10;4.02715406429e-07	2.28570448976e-05;0.0;0.0	ABCG2,SLC2A9	rs6449213,rs734553,rs4475146,rs1481012,rs16890979,rs2231142,rs13129697	-
Black vs. blond hair color	Blue vs. green eyes	7;4;1	7;4;2	9;6;3	0.0;0.0024	1.99999e-05	1.28571e-10	5.76898e-07	8.46059e-10	0	0	0	1.99997428625e-05;1.28570602431e-10;8.45892270611e-10	9.64288469379e-11;1.02041909628e-16;3.75691953074e-14	HERC2,SLC24A4,CPSF2	rs1667394,rs12896399,rs12913832	rs12896399
Glioma	Glioma (high-grade)	10;3;1	10;3;2	10;3;3	0.0;0.0013	2.14284e-05	1.37755e-10	6.18105e-07	6.04685e-11	0	0	0	2.14282959324e-05;1.37754412977e-10;6.04685353595e-11	9.18373469405e-11;4.373255155e-17;0.0	CDKN2B-AS1,RTEL1,RTEL1-TNFRSF6B	rs4977756,rs2157719,rs1412829,rs6010620	rs6010620
Sex hormone-binding globulin levels	Testosterone levels	17;2;2	17;2;2	23;1;1	0.0;0.001	1.38776e-10	1.38776e-10	6.22686e-07	0.00100718	0	0	0	1.38775609006e-10;1.38775609006e-10;0.00100718164302	0.0;0.0;0.0	SHBG	rs6258,rs12150660	rs6258,rs12150660
Fasting glucose-related traits	Fasting insulin-related traits	17;2;2	17;2;2	22;2;2	0.0;0.0019	1.38776e-10	1.38776e-10	6.22686e-07	8.85974e-07	0	0	0	1.38775609006e-10;1.38775609006e-10;8.85973894157e-07	0.0;0.0;0.0	IGF1,GCKR	rs780094,rs35767	rs780094,rs35767
Metabolic syndrome	Phospholipid levels (plasma)	29;50;2	29;50;3	30;51;4	0.001;0.067	5.07187e-07	1.56498e-10	7.02206e-07	5.79213e-07	0	0	0	5.07030764177e-07;1.56463701664e-10;5.73007788483e-07	1.47178636868e-10;3.0151267219e-14;5.07487784369e-09	RPL28P4,ZNF259,GCKR,LIPC	rs10468017,rs780094,rs1532085,rs964184	rs780094,rs964184
Alcohol consumption	Hepcidin levels	11;3;2	11;3;2	11;3;2	0.0;0.0014	1.68367e-10	1.68367e-10	7.55462e-07	6.32672e-07	0	0	0	1.68366385176e-10;1.68366385176e-10;6.32589063149e-07	6.0132355023e-17;6.0132355023e-17;1.3871947029e-11	TF,HFE	rs1800562,rs3811647	rs1800562,rs3811647
Height	Menarche (age at onset)	294;40;2	294;40;4	322;61;12	0.0084;0.8601	3.41004e-05	1.73097e-10	7.76684e-07	4.72938e-11	0	0	0	3.4010364649e-05;1.72838387639e-10;4.48464519954e-11	8.33900203e-08;1.97854551563e-13;6.6203934202e-13	SLC25A6P5,ZNF462,PKIA,MIR588,LIN28B,LINC00577,HACE1,TVP23CP2,HIGD1AP18,MIR193B,MIR548AQ,TRA2B	rs7821178,rs7846385,rs7759938,rs4549631,rs1659127,rs1490384,rs1361108,rs6473015	rs1659127,rs7759938
Ankylosing spondylitis	Ulcerative colitis	17;91;1	17;91;3	23;102;5	0.0011;0.1027	0.00110443	1.80515e-10	8.0997e-07	5.08316e-08	0	0	0	0.00110386396728;1.804751661e-10;5.01821383415e-08	5.61693262944e-07;3.71306614486e-14;5.60646527582e-10	RPSAP64,RPL23AP12,IL23R,ADRA1B,IL12B	rs11209026,rs2297909,rs2836878,rs7554511,rs2242944	rs11209026
Glycated hemoglobin levels	Type 2 diabetes	17;92;3	17;92;3	15;89;6	0.0011;0.0585	1.86598e-10	1.86598e-10	8.37266e-07	1.43668e-11	0	0	0	1.86556732451e-10;1.86556732451e-10;1.42994458824e-11	3.88471173508e-14;3.88471173508e-14;5.2805618469e-14	CDKAL1,SLC30A8,TCF7L2,FAT3,ANK1,MTNR1B	rs13266634,rs7903146,rs1387153	rs13266634,rs7903146,rs1387153
HDL cholesterol	Lipoprotein-associated phospholipase A2 activity and mass	92;17;3	92;17;3	83;12;5	0.0011;0.0436	1.86598e-10	1.86598e-10	8.37266e-07	4.35756e-10	0	0	0	1.865567329e-10;1.865567329e-10;4.34014264874e-10	2.79292256588e-14;2.79292256588e-14;3.136134736e-13	SCARB1,APOC1,ZNF259,HERPUD1,CETP	rs4420638,rs173539,rs3764261,rs247616,rs964184	rs3764261,rs4420638,rs964184
Cholesterol	Fasting glucose-related traits (interaction with BMI)	65;24;0	65;24;3	66;32;3	0.0011;0.0925	1	1.93178e-10	8.66791e-07	0.000107712	0	0	0	0.99888629994;1.93133363957e-10;0.000105559196659	0.00111372634934;3.42564302977e-14;1.78030110795e-06	FADS1,GCKR,LOC157273	rs9987289,rs780094,rs4841132,rs174546,rs174550,rs1260326	-
Alzheimers disease (late onset)	Longevity	20;2;2	20;2;2	22;2;2	0.0;0.0019	1.93878e-10	1.93878e-10	8.69929e-07	8.85974e-07	0	0	0	1.93877689031e-10;1.93877689031e-10;8.85973894157e-07	0.0;0.0;0.0	TOMM40,APOC1	rs4420638,rs2075650	rs4420638,rs2075650
Alzheimers disease (late onset)	Cognitive decline	20;2;2	20;2;2	22;2;2	0.0;0.0019	1.93878e-10	1.93878e-10	8.69929e-07	8.85974e-07	0	0	0	1.93877689031e-10;1.93877689031e-10;8.85973894157e-07	0.0;0.0;0.0	APOC1,TOMM40	rs4420638,rs2075650	rs4420638,rs2075650
Alzheimers disease (age of onset)	Alzheimers disease (late onset)	2;20;1	2;20;2	2;22;2	0.0;0.0019	2.85712e-05	1.93878e-10	8.69929e-07	8.85974e-07	0	0	0	2.85710407243e-05;1.93877689172e-10;8.85973894167e-07	1.8418419971e-10;0.0;0.0	APOC1,PVRL2	rs6857,rs4420638,rs2075650	rs4420638
Drinking behavior	Esophageal cancer	3;12;2	3;12;2	3;13;2	0.0;0.0017	2.0204e-10	2.0204e-10	9.06553e-07	8.97192e-07	0	0	0	2.02039516883e-10;2.02039516883e-10;8.97047698688e-07	3.64433829664e-16;3.64433829664e-16;1.11812182704e-10	HECTD4,ALDH2	rs11066280,rs671	rs11066280,rs671
Skin sensitivity to sun	Tanning	3;12;2	3;12;2	1;14;1	0.0;0.0006	2.0204e-10	2.0204e-10	9.06553e-07	0.000613067	0	0	0	2.02039516883e-10;2.02039516883e-10;0.000613067087044	3.64433829664e-16;3.64433829664e-16;0.0	MC1R	rs1805007,rs4911414	rs1805007,rs4911414
Black vs. blond hair color	Blond vs. brown hair color	7;5;1	7;5;2	9;7;3	0.0;0.0028	2.49998e-05	2.14284e-10	9.61494e-07	1.48031e-09	0	0	0	2.49995714755e-05;2.14283572384e-10;1.47992242984e-09	1.71428653057e-10;3.4439070701e-16;1.18716403106e-13	HERC2,SLC24A4,CPSF2	rs1667394,rs12896399,rs12913832	rs12896399
Alzheimers disease	Longevity	21;2;2	21;2;2	13;2;2	0.0;0.0011	2.14286e-10	2.14286e-10	9.61501e-07	2.9916e-07	0	0	0	2.14285866955e-10;2.14285866955e-10;2.99160016211e-07	0.0;0.0;0.0	TOMM40,APOC1	rs4420638,rs2075650	rs4420638,rs2075650
Alzheimers disease	Alzheimers disease (age of onset)	21;2;1	21;2;2	13;2;2	0.0;0.0011	2.99998e-05	2.14286e-10	9.61501e-07	2.9916e-07	0	0	0	2.99995713968e-05;2.14285866955e-10;2.99160016211e-07	1.07145102074e-10;0.0;0.0	APOC1,PVRL2	rs6857,rs4420638,rs2075650	rs4420638
Alzheimers disease	Cognitive decline	21;2;2	21;2;2	13;2;2	0.0;0.0011	2.14286e-10	2.14286e-10	9.61501e-07	2.9916e-07	0	0	0	2.14285866955e-10;2.14285866955e-10;2.99160016211e-07	0.0;0.0;0.0	APOC1,TOMM40	rs4420638,rs2075650	rs4420638,rs2075650
Fasting plasma glucose	Glycemic traits	6;6;0	6;6;2	6;9;3	0.0;0.0024	1	2.2959e-10	1.03017e-06	8.46059e-10	0	0	0	0.999974292976;2.29589378691e-10;8.45892270607e-10	2.57141204078e-05;4.66475301964e-16;7.15302883379e-14	GCK,MTNR1B,FAT3	rs10830962,rs4607517,rs2166706,rs1799884	-
Hair color	Non-melanoma skin cancer	10;4;2	10;4;2	14;5;2	0.0;0.0031	2.75508e-10	2.75508e-10	1.23621e-06	3.48653e-06	0	0	0	2.75507252039e-10;2.75507252039e-10;3.48470020294e-06	3.49859100416e-16;3.49859100416e-16;8.25910625328e-10	IRF4,MC1R	rs1805007,rs12203592	rs1805007,rs12203592
Blue vs. green eyes	Hair color	4;10;1	4;10;2	6;14;5	0.0;0.0037	2.85712e-05	2.75508e-10	1.23621e-06	2.32137e-16	0	0	0	2.85708774509e-05;2.7550725155e-10;2.32121493987e-16	2.47958475212e-10;7.46358883798e-16;3.75335452361e-21	PTPRD,CPSF2,SLC24A4,HERC2,TYRP1	rs1667394,rs12896399,rs12913832	rs12896399
Freckling	Hair color	4;10;2	4;10;2	4;14;2	0.0;0.0025	2.75508e-10	2.75508e-10	1.23621e-06	2.09265e-06	0	0	0	2.7550725155e-10;2.7550725155e-10;2.09191958897e-06	7.46358883798e-16;7.46358883798e-16;5.80497878167e-10	FANCA,IRF4	rs12931267,rs12203592	rs12931267,rs12203592
Hematology traits	Hepcidin levels	14;3;1	14;3;2	18;3;1	0.0;0.0024	2.99997e-05	2.7857e-10	1.24994e-06	0.00236293	0	0	0	2.99994428402e-05;2.78569239897e-10;0.00236116768618	1.85715877556e-10;1.32656259161e-16;1.17433023894e-06	TMPRSS6	rs1800562,rs1408272,rs855791	rs855791
Hematocrit	Iron levels	8;5;1	8;5;2	10;5;3	0.0;0.0022	2.85711e-05	2.85712e-10	1.28199e-06	6.04407e-10	0	0	0	2.85708571649e-05;2.85710816455e-10;6.04314640889e-10	2.28571428563e-10;5.51025426407e-16;1.23719275484e-14	TMPRSS6,TFR2,HFE	rs7385804,rs4820268,rs2413450	rs7385804
Hemoglobin	Iron levels	8;5;0	8;5;2	10;5;2	0.0;0.0022	1	2.85712e-10	1.28199e-06	1.72471e-06	0	0	0	0.999971427692;2.85710816455e-10;1.72410967043e-06	2.85712346933e-05;5.51025426407e-16;2.72242483698e-10	TMPRSS6,HFE	rs4820268,rs198846,rs855791,rs1799945	-
Triglycerides-Blood Pressure (TG-BP)	Waist Circumference - Triglycerides (WC-TG)	6;7;2	6;7;2	7;8;4	0.0;0.0025	3.21426e-10	3.21426e-10	1.44224e-06	2.16187e-13	0	0	0	3.21424210478e-10;3.21424210478e-10;2.16163825098e-13	9.11083109898e-16;9.11083109898e-16;3.46703300887e-18	ZNF259,GCKR,BUD13,APOA5	rs780093,rs2266788	rs780093,rs2266788
Cutaneous nevi	Melanoma	3;15;1	3;15;2	4;17;1	0.0;0.003	3.21425e-05	3.21427e-10	1.44224e-06	0.00297463	0	0	0	3.21422144343e-05;3.21425815664e-10;0.00297149918584	2.99999285706e-10;8.00661123773e-16;2.94372633619e-06	PLA2G6	rs7023329,rs2284063,rs4636294	rs2284063
Blond vs. brown hair color	Eye color	5;9;2	5;9;2	7;8;3	0.0;0.0025	3.67344e-10	3.67344e-10	1.64827e-06	9.87004e-10	0	0	0	3.67341691471e-10;3.67341691471e-10;9.86787861578e-10	1.25000401784e-15;1.25000401784e-15;8.04956117501e-14	HERC2,SLC24A4,CPSF2	rs1667394,rs12896399	rs1667394,rs12896399
Proinsulin levels	Type 2 diabetes and other traits	9;5;1	9;5;2	10;6;2	0.0;0.0026	3.21425e-05	3.67344e-10	1.64827e-06	2.58647e-06	0	0	0	3.21421223648e-05;3.67341691226e-10;2.5852583116e-06	2.93877411065e-10;8.26538582396e-16;6.45167100608e-10	TCF7L2,SLC30A8	rs11558471,rs7903146,rs13266634	rs7903146
LDL cholesterol	Metabolic syndrome	67;29;2	67;29;3	61;30;6	0.0014;0.0801	9.15221e-07	3.82411e-10	1.71588e-06	1.59392e-10	0	0	0	9.14838793068e-07;3.82297320745e-10;1.58072986991e-10	3.43358925467e-10;9.11084588529e-14;5.98963588447e-13	APOB,TOMM40,BUD13,HERPUD1,CETP,ZNF259	rs6589566,rs3764261,rs2266788,rs964184	rs3764261,rs964184
Ankylosing spondylitis	Inflammatory bowel disease	17;118;1	17;118;3	23;168;5	0.0014;0.1692	0.0014319	3.96531e-10	1.77923e-06	6.13662e-07	0	0	0	0.00143094239654;3.96416872574e-10;6.0047058258e-07	9.4907856469e-07;1.08269529131e-13;1.21008716816e-08	RPSAP64,RPL23AP12,IL23R,ADRA1B,IL12B	rs11209026,rs2297909,rs2836878,rs7554511,rs2242944	rs11209026
Freckling	Tanning	4;12;1	4;12;2	4;14;1	0.0;0.0025	3.42853e-05	4.04078e-10	1.8131e-06	0.00245017	0	0	0	3.42849059861e-05;4.04076147357e-10;0.00244808230857	3.70406399404e-10;1.45773063305e-15;1.94365995052e-06	IRF4	rs12931267,rs1805007,rs12203592	rs12203592
Blue vs. green eyes	Tanning	4;12;1	4;12;2	6;14;2	0.0;0.0037	3.42853e-05	4.04078e-10	1.8131e-06	5.22797e-06	0	0	0	3.42849059861e-05;4.04076147357e-10;5.22430296047e-06	3.70406399404e-10;1.45773063305e-15;2.90096367879e-09	TYR,HERC2	rs1393350,rs1667394,rs12913832	rs1393350
Non-melanoma skin cancer	Tanning	4;12;2	4;12;2	5;14;3	0.0;0.0031	4.04078e-10	4.04078e-10	1.8131e-06	1.83289e-09	0	0	0	4.04076147357e-10;4.04076147357e-10;1.83244533028e-09	1.45773063305e-15;1.45773063305e-15;2.69323085723e-13	IRF4,EXOC2,MC1R	rs1805007,rs12203592	rs1805007,rs12203592
Obesity (extreme)	Weight	4;12;0	4;12;2	5;18;3	0.0;0.0039	1	4.04078e-10	1.8131e-06	4.10781e-09	0	0	0	0.999965710456;4.04076147357e-10;4.10645953744e-09	3.42853714289e-05;1.45773063305e-15;9.31122837564e-13	RPS3AP49,FTO,MC4R	rs1558902,rs12970134,rs8050136,rs10871777	-
Obesity	Obesity (extreme)	12;4;1	12;4;2	16;5;3	0.0;0.0035	3.42853e-05	4.04078e-10	1.8131e-06	2.81946e-09	0	0	0	3.4284906092e-05;4.04076148605e-10;2.81865256224e-09	3.03062090366e-10;6.41409725213e-16;1.07291026954e-13	RPS3AP49,FTO,MC4R	rs10871777,rs1558902,rs17782313,rs9941349,rs17817449,rs1421085	rs1558902
Glycated hemoglobin levels	Hepcidin levels	17;3;2	17;3;2	15;3;2	0.0;0.002	4.16324e-10	4.16324e-10	1.86805e-06	1.20769e-06	0	0	0	4.16322366544e-10;4.16322366544e-10;1.20745838978e-06	2.47820580103e-16;2.47820580103e-16;3.82680302599e-11	TMPRSS6,HFE	rs1800562,rs855791	rs1800562,rs855791
Lipoprotein-associated phospholipase A2 activity and mass	Vitamin E levels	17;3;1	17;3;2	12;3;2	0.0;0.0016	3.64282e-05	4.16324e-10	1.86805e-06	7.59184e-07	0	0	0	3.64277387807e-05;4.16322366544e-10;7.59073618043e-07	2.77553795926e-10;2.47820580103e-16;1.84977525331e-11	ZNF259,SCARB1	rs11057830,rs10846744,rs11057841,rs964184	rs964184
Magnesium levels	Renal function-related traits (sCR)	6;8;1	6;8;2	8;10;3	0.0;0.0035	3.42853e-05	4.28567e-10	1.92298e-06	3.38235e-09	0	0	0	3.42848571436e-05;4.28564389696e-10;3.38105004788e-09	3.7499821427e-10;1.57434908368e-15;6.18290461913e-13	MPPED2,SHROOM3,DCDC5	rs3925584,rs13146355,rs963837	rs13146355
Magnesium levels	Renal function-related traits (eGRFcrea)	6;8;1	6;8;2	8;11;3	0.0;0.0039	3.42853e-05	4.28567e-10	1.92298e-06	4.64996e-09	0	0	0	3.42848571436e-05;4.28564389696e-10;4.64792547211e-09	3.7499821427e-10;1.57434908368e-15;1.05462835073e-12	MPPED2,SHROOM3,DCDC5	rs3925584,rs13146355,rs963837	rs13146355
Asthma	Type 1 diabetes	39;54;2	39;54;3	44;71;7	0.0015;0.1368	1.08102e-06	4.95178e-10	2.22186e-06	7.2489e-11	0	0	0	1.08052596976e-06;4.95015626587e-10;7.15468148931e-11	4.67870170201e-10;1.44715534139e-13;6.26141804352e-13	HLA-DQB1,GSDMB,SUOX,IKZF4,MTCO3P1,HLA-DQA1,HLA-DRA	rs1701704,rs11078927,rs9272346,rs2290400	rs1701704,rs9272346
Neutrophil count	White blood cell count	3;19;2	3;19;2	4;26;3	0.0;0.0046	5.23466e-10	5.23466e-10	2.34879e-06	5.23665e-09	0	0	0	5.23463406445e-10;5.23463406445e-10;5.23532746145e-09	1.79046340514e-15;1.79046340514e-15;1.02975882133e-12	PSMD3,CSF3,DARC	rs4794822,rs2814778	rs4794822,rs2814778
Tumor biomarkers	Vitamin B12 levels	9;6;2	9;6;2	8;6;2	0.0;0.0021	5.51013e-10	5.51013e-10	2.4724e-06	1.60973e-06	0	0	0	5.51009780047e-10;5.51009780047e-10;1.60916906277e-06	1.9591962682e-15;1.9591962682e-15;3.01078002472e-10	FUT2,FUT6	rs3760776,rs1047781	rs3760776,rs1047781
Hematology traits	Mean corpuscular hemoglobin concentration	14;4;2	14;4;2	18;5;3	0.0;0.0039	5.57137e-10	5.57137e-10	2.49987e-06	4.10781e-09	0	0	0	5.57133703022e-10;5.57133703022e-10;4.10645953744e-09	1.06124381945e-15;1.06124381945e-15;1.80428342875e-13	OR51AB1P,NPRL3,HBE1	rs2213169,rs7203560	rs2213169,rs7203560
Beta thalassemia/hemoglobin E disease	F-cell distribution	3;21;1	3;21;2	4;3;3	0.0;0.0005	4.49994e-05	6.42852e-10	2.88448e-06	2.01562e-12	0	0	0	4.49987143646e-05;6.42848877491e-10;2.01561784531e-12	6.12241690933e-10;2.49965163767e-15;0.0	HBS1L,BCL11A,MYB	rs9399137,rs9376092,rs766432	rs766432
Basal cell carcinoma	Tanning	5;12;2	5;12;2	8;14;3	0.0;0.0049	6.7346e-10	6.7346e-10	3.02182e-06	1.0253e-08	0	0	0	6.73455435543e-10;6.73455435543e-10;1.024686806e-08	3.64431486864e-15;3.64431486864e-15;3.76814446684e-12	IRF4,EXOC2,MC1R	rs1805007,rs12210050	rs1805007,rs12210050
Freckles	Tanning	5;12;2	5;12;2	4;14;4	0.0;0.0025	6.7346e-10	6.7346e-10	3.02182e-06	8.83648e-14	0	0	0	6.73455435543e-10;6.73455435543e-10;8.83647993286e-14	3.64431486864e-15;3.64431486864e-15;0.0	TYR,IRF4,EXOC2,MC1R	rs1805007,rs4911414	rs1805007,rs4911414
Blond vs. brown hair color	Tanning	5;12;1	5;12;2	7;14;2	0.0;0.0043	4.28565e-05	6.7346e-10	3.02182e-06	7.31659e-06	0	0	0	4.28557957868e-05;6.73455435543e-10;7.31017971715e-06	6.17341647207e-10;3.64431486864e-15;5.07535182596e-09	HERC2,MC1R	rs1667394,rs1805007,rs12913832	rs1805007
Atopic dermatitis	Crohns disease	15;163;1	15;163;3	26;168;5	0.0017;0.1913	0.00174501	7.04223e-10	3.15985e-06	1.17841e-06	0	0	0	0.00174360147163;7.03981220532e-10;1.14886883725e-06	1.40454944208e-06;2.32638859199e-13;2.7116631254e-08	WASF5P,LRRC32,ZNF365,C11ORF30,HLA-B	rs7927894,rs10995271,rs2058660,rs13015714,rs10995251	rs7927894
Adiponectin levels	HDL cholesterol	26;92;2	26;92;3	25;83;8	0.0017;0.0909	1.38679e-06	7.13158e-10	3.19994e-06	2.21579e-14	0	0	0	1.38607501878e-06;7.1289714202e-10;2.20199843793e-14	6.90016317106e-10;2.43913262185e-13;8.7483820795e-17	UBE2L2,CMIP,MIR5702,LINC00861,ARL15,TCP1P3,TRIB1,NYAP2	rs6450176,rs2925979,rs925735,rs2972146	rs6450176,rs2925979
Renal function-related traits (urea)	Uric acid levels	4;16;1	4;16;2	5;15;1	0.0;0.0033	4.57136e-05	7.34685e-10	3.29653e-06	0.00328026	0	0	0	4.57128163608e-05;7.34679710583e-10;0.00327624053425	6.88769606386e-10;4.00000428557e-15;3.75554959608e-06	SLC2A9	rs505802,rs504915,rs3775948	rs3775948
Androgen levels	Sex hormone-binding globulin levels	4;17;1	4;17;2	5;23;2	0.0;0.005	4.85706e-05	8.32642e-10	3.73606e-06	9.68569e-06	0	0	0	4.85697631557e-05;8.32635809901e-10;9.6767746031e-06	7.83666005799e-10;4.9198277083e-15;7.77112136661e-09	SAT2,ATP1B2	rs10822184,rs727428,rs7910927	rs727428
Alcohol consumption	Glycemic traits	11;6;2	11;6;2	11;9;4	0.0;0.0043	8.41823e-10	8.41823e-10	3.77726e-06	3.66604e-12	0	0	0	8.41815691058e-10;8.41815691058e-10;3.66491407474e-12	3.84842124103e-15;3.84842124103e-15;2.3278894413e-16	CUX2,HECTD4,OAS3,MYL2	rs2074356,rs12229654	rs2074356,rs12229654
C-reactive protein	Cognitive decline	42;2;2	42;2;2	34;2;2	0.0001;0.003	8.78572e-10	8.78572e-10	3.94215e-06	2.15165e-06	0	0	0	8.78572055503e-10;8.78572055503e-10;2.15165088579e-06	0.0;0.0;0.0	APOC1,TOMM40	rs4420638,rs2075650	rs4420638,rs2075650
Age-related macular degeneration	Alzheimers disease (age of onset)	42;2;1	42;2;2	35;2;1	0.0001;0.0031	5.99991e-05	8.78572e-10	3.94215e-06	0.00306305	0	0	0	5.99982425994e-05;8.78572055503e-10;0.00306077132737	4.39303704602e-10;0.0;1.14337885732e-06	APOC1	rs6857,rs4420638,rs2075650	rs4420638
Age-related macular degeneration	Cognitive decline	42;2;2	42;2;2	35;2;2	0.0001;0.0031	8.78572e-10	8.78572e-10	3.94215e-06	2.28205e-06	0	0	0	8.78572055503e-10;8.78572055503e-10;2.28205396976e-06	0.0;0.0;0.0	APOC1,TOMM40	rs4420638,rs2075650	rs4420638,rs2075650
C-reactive protein	Longevity	42;2;2	42;2;2	34;2;2	0.0001;0.003	8.78572e-10	8.78572e-10	3.94215e-06	2.15165e-06	0	0	0	8.78572055503e-10;8.78572055503e-10;2.15165088579e-06	0.0;0.0;0.0	TOMM40,APOC1	rs4420638,rs2075650	rs4420638,rs2075650
Age-related macular degeneration	Longevity	42;2;2	42;2;2	35;2;2	0.0001;0.0031	8.78572e-10	8.78572e-10	3.94215e-06	2.28205e-06	0	0	0	8.78572055503e-10;8.78572055503e-10;2.28205396976e-06	0.0;0.0;0.0	TOMM40,APOC1	rs4420638,rs2075650	rs4420638,rs2075650
Alzheimers disease (age of onset)	C-reactive protein	2;42;1	2;42;2	2;34;1	0.0001;0.003	5.99991e-05	8.78572e-10	3.94215e-06	0.0029756	0	0	0	5.9998242606e-05;8.785720556e-10;0.00297345112103	8.57655511667e-10;0.0;2.08864142019e-06	APOC1	rs6857,rs4420638,rs2075650	rs4420638
Hematology traits	Iron levels	14;5;1	14;5;2	18;5;2	0.0001;0.0039	4.99991e-05	9.28556e-10	4.16643e-06	5.85992e-06	0	0	0	4.99981430192e-05;9.28548218051e-10;5.85581130066e-06	7.42855020322e-10;3.58167678405e-15;1.8517349791e-09	TMPRSS6,SLC17A1	rs17342717,rs4820268,rs1408272	rs4820268
Gamma glutamyl transpeptidase	Liver enzyme levels	7;10;1	7;10;2	11;15;2	0.0001;0.0072	4.9999e-05	9.64268e-10	4.32667e-06	2.20738e-05	0	0	0	4.99980712348e-05;9.64258850285e-10;2.2036093789e-05	8.67847224455e-10;6.53059825024e-15;3.0380670645e-08	GGT1,FAM211B	rs2393791,rs1169313,rs4820599	rs4820599
Glaucoma (primary open-angle)	Vertical cup-disc ratio	9;8;2	9;8;2	12;12;4	0.0001;0.0063	1.02855e-09	1.02855e-09	4.61511e-06	2.15815e-11	0	0	0	1.02854130184e-09;1.02854130184e-09;2.15693894612e-11	6.61224489741e-15;6.61224489741e-15;4.18146286006e-15	CDKN2B-AS1,RPS15AP4,CDKN2B,SIX1	rs10483727,rs1063192	rs10483727,rs1063192
Rheumatoid arthritis	Type 1 diabetes	51;54;3	51;54;3	60;71;11	0.002;0.1865	1.12799e-09	1.12799e-09	5.06129e-06	3.54209e-17	0	0	0	1.12749697075e-09;1.12749697075e-09;3.50393518982e-17	4.3954488325e-13;4.3954488325e-13;1.39084450809e-19	RSBN1,PTPN2,HLA-DQB1,CTLA4,HLA-DQA1,PTPN22,PHTF1,C4ORF52,MTCO3P1,RBPJ,IL2RA	rs6679677,rs874040,rs10517086,rs2476601,rs3087243	rs6679677,rs2476601,rs3087243
Alcohol consumption	Gamma glutamyl transpeptidase	11;7;2	11;7;2	11;11;4	0.0001;0.0053	1.17855e-09	1.17855e-09	5.28814e-06	9.59682e-12	0	0	0	1.17853438495e-09;1.17853438495e-09;9.59269835873e-12	7.51641552281e-15;7.51641552281e-15;1.25144630897e-15	CUX2,HECTD4,OAS3,MYL2	rs2074356,rs12229654	rs2074356,rs12229654
Magnesium levels	Renal function-related traits (BUN)	6;13;0	6;13;2	8;17;3	0.0001;0.006	1	1.19385e-09	5.35682e-06	1.91446e-08	0	0	0	0.999944288718;1.1938408887e-09;1.91299213675e-08	5.57132311284e-05;9.70111940649e-15;9.88294185735e-12	MPPED2,DCDC5,MECOM	rs3925584,rs2049805,rs10767873,rs4072037	-
C-reactive protein	LDL cholesterol	42;67;2	42;67;3	34;61;7	0.002;0.0908	1.94012e-06	1.20091e-09	5.38848e-06	3.45701e-12	0	0	0	1.93891848381e-06;1.20037375891e-09;3.42934914832e-12	1.14748534762e-09;4.88205666338e-13;1.70060948453e-14	RPL12P33,APOE,LOC157273,APOC1,TOMM40,HNF1A-AS1,HNF1A	rs9987289,rs2650000,rs1169288,rs4420638,rs1183910	rs9987289,rs4420638
Hepcidin levels	Mean corpuscular hemoglobin	3;29;2	3;29;2	3;28;2	0.0001;0.0037	1.24284e-09	1.24284e-09	5.57663e-06	4.34602e-06	0	0	0	1.24283405991e-09;1.24283405991e-09;4.34437401686e-06	7.17315106928e-15;7.17315106928e-15;1.4764920535e-09	TMPRSS6,HFE	rs1800562,rs855791	rs1800562,rs855791
Metabolic syndrome	Waist circumference and related phenotypes	29;3;1	29;3;2	30;5;3	0.0001;0.0066	6.21416e-05	1.24284e-09	5.57663e-06	2.04222e-08	0	0	0	6.21403714936e-05;1.242834059e-09;2.04101643155e-08	8.28584449019e-10;1.3316968588e-15;1.61793519302e-12	GCKR,HERPUD1,CETP	rs780094,rs3764261,rs1260326	rs3764261
Body mass index	Menarche (age at onset)	72;40;1	72;40;3	73;61;5	0.0021;0.195	0.00205511	1.28667e-09	5.77331e-06	1.50323e-06	0	0	0	0.00205307797204;1.28608790291e-09;1.46141482077e-06	1.98113509658e-06;5.01286973296e-13;3.27684409188e-08	TMEM18,FTO,SEC16B,FAM150B,FAM5B	rs9939609,rs2867125,rs543874,rs633715,rs7561317,rs2947411,rs10913469,rs6548238,rs516636	rs9939609
Activated partial thromboplastin time	Venous thromboembolism	9;9;0	9;9;2	9;7;3	0.0001;0.0028	1	1.32242e-09	5.93369e-06	1.48031e-09	0	0	0	0.999942141393;1.3224036301e-09;1.47992242984e-09	5.78560270464e-05;1.04999662489e-14;1.18716403106e-13	F5,F11,ABO	rs2289252,rs687621,rs3756008,rs505922	-
Fasting glucose-related traits	Type 2 diabetes and other traits	17;5;0	17;5;2	22;6;2	0.0001;0.0058	1	1.38773e-09	6.22673e-06	1.32586e-05	0	0	0	0.999939287322;1.38771148664e-09;1.3243105726e-05	6.07132882631e-05;6.69105529495e-15;8.27963758921e-09	TCF7L2,SLC30A8	rs11558471,rs7903146,rs4506565,rs13266634	-
Fasting glucose-related traits	Palmitoleic acid (16:1n-7) plasma levels	17;5;0	17;5;2	22;6;1	0.0001;0.0058	1	1.38773e-09	6.22673e-06	0.00576707	0	0	0	0.999939287322;1.38771148664e-09;0.00575381412591	6.07132882631e-05;6.69105529495e-15;1.10631844725e-05	GCKR	rs780094,rs102275,rs174550,rs780093	-
Glycated hemoglobin levels	Type 2 diabetes and other traits	17;5;2	17;5;2	15;6;3	0.0001;0.0039	1.38773e-09	1.38773e-09	6.22673e-06	4.58011e-09	0	0	0	1.38771148664e-09;1.38771148664e-09;4.57830423333e-09	6.69105529495e-15;6.69105529495e-15;4.07170744784e-13	CDKAL1,TCF7L2,SLC30A8	rs7903146,rs13266634	rs7903146,rs13266634
Gout	Urate levels	2;53;0	2;53;2	2;55;2	0.0001;0.0048	1	1.40612e-09	6.30928e-06	5.69555e-06	0	0	0	0.999924285692;1.40612345331e-09;5.69554646237e-06	7.57129607103e-05;0.0;0.0	ABCG2,SLC2A9	rs7442295,rs6855911,rs4475146,rs16890979,rs1481012,rs4148155,rs2231142,rs737267,rs13129697	-
Monocyte chemoattractant protein-1	Obesity-related traits	3;31;2	3;31;2	3;37;2	0.0001;0.0049	1.42345e-09	1.42345e-09	6.38702e-06	7.65527e-06	0	0	0	1.4234409236e-09;1.4234409236e-09;7.65135286411e-06	8.88817667168e-15;8.88817667168e-15;3.60176358636e-09	CCR3,DARC	rs12075,rs12636651	rs12075,rs12636651
Celiac disease	Ulcerative colitis	33;91;1	33;91;3	50;102;7	0.0021;0.2233	0.0021428	1.44727e-09	6.49392e-06	2.45634e-09	0	0	0	0.00214059177459;1.44659214102e-09;2.40124433939e-09	2.17924658126e-06;6.37913482895e-13;4.19431865429e-11	PARK7,PUS10,C1ORF106,BTF3L4P3,TNFAIP3,ICOSLG,HLA-DQA1	rs12727642,rs6920220,rs35675666,rs13003464,rs2327832	rs13003464
AIDS progression	Psoriasis	3;32;2	3;32;2	4;38;3	0.0001;0.0067	1.51835e-09	1.51835e-09	6.81282e-06	1.69842e-08	0	0	0	1.51833590535e-09;1.51833590535e-09;1.69776876161e-08	9.83971340094e-15;9.83971340094e-15;5.52199938988e-12	WASF5P,HCP5,HLA-B	rs10484554,rs2395029	rs10484554,rs2395029
Hematological parameters	Hemoglobin	11;8;1	11;8;2	15;10;2	0.0001;0.0066	6.28556e-05	1.57139e-09	7.05082e-06	1.80672e-05	0	0	0	6.28540000736e-05;1.57136908305e-09;1.80398054185e-05	1.37498035704e-09;1.29883103586e-14;1.95392145869e-08	TMPRSS6,HFE	rs1800562,rs11066301,rs11065987	rs1800562
Hemoglobin	Iron status biomarkers	8;11;2	8;11;2	10;13;2	0.0001;0.0057	1.57139e-09	1.57139e-09	7.05082e-06	1.34277e-05	0	0	0	1.57136908166e-09;1.57136908166e-09;1.34103981921e-05	1.48774474073e-14;1.48774474073e-14;1.33958715455e-08	TMPRSS6,HFE	rs1800562,rs855791	rs1800562,rs855791
Hematocrit	Iron status biomarkers	8;11;1	8;11;2	10;13;2	0.0001;0.0057	6.28556e-05	1.57139e-09	7.05082e-06	1.34277e-05	0	0	0	6.28539997838e-05;1.57136908166e-09;1.34103981921e-05	1.42854693876e-09;1.48774474073e-14;1.33958715455e-08	TMPRSS6,HFE	rs1800562,rs2413450,rs855791	rs1800562
Metabolic syndrome (bivariate traits)	Triglycerides-Blood Pressure (TG-BP)	15;6;0	15;6;2	13;7;3	0.0001;0.004	1	1.6071e-09	7.21108e-06	5.03746e-09	0	0	0	0.99993571933;1.60708431588e-09;5.03525240147e-09	6.42844744917e-05;1.06123131186e-14;6.73762802942e-13	LPL,ZNF259,BUD13	rs15285,rs1441756,rs12286037,rs11823543,rs11820589	-
Fasting plasma glucose	Metabolic syndrome (bivariate traits)	6;15;1	6;15;2	6;13;2	0.0001;0.0034	6.42841e-05	1.6071e-09	7.21108e-06	4.48164e-06	0	0	0	6.42825002629e-05;1.60708431441e-09;4.4787589216e-06	1.49997285716e-09;1.60129908552e-14;2.23470100516e-09	MTNR1B,FAT3	rs569805,rs10830963,rs1387153,rs10830956,rs560887	rs1387153
C-reactive protein	Triglycerides	42;74;3	42;74;3	34;64;3	0.0022;0.0953	1.62481e-09	1.62481e-09	7.29051e-06	0.00011807	0	0	0	1.62400282158e-09;1.62400282158e-09;0.000115627514539	7.39350381511e-13;7.39350381511e-13;2.22763234202e-06	APOC1,GCKR,APOE	rs13233571,rs3812316,rs2240466,rs780094,rs714052,rs17145738,rs4420638,rs1260326	rs780094,rs4420638,rs1260326
Age-related macular degeneration	Triglycerides	42;74;2	42;74;3	35;64;5	0.0022;0.0981	2.36977e-06	1.62481e-09	7.29051e-06	4.48535e-08	0	0	0	2.3681462914e-06;1.62400282158e-09;4.42731498985e-08	1.55934084251e-09;7.39350381511e-13;4.56881103131e-10	HERPUD1,RPL28P4,LIPC,CETP,APOC1	rs10468017,rs4775041,rs4420638,rs1532085,rs3764261	rs4420638,rs3764261
Breast Cancer in BRCA1 mutation carriers	Breast cancer	3;34;2	3;34;2	4;32;3	0.0001;0.0056	1.71732e-09	1.71732e-09	7.70562e-06	9.98794e-09	0	0	0	1.71730891109e-09;1.71730891109e-09;9.9847668171e-09	1.19417677304e-14;1.19417677304e-14;2.60265239515e-12	BABAM1,CCDC170,ESR1	rs2046210,rs8170	rs2046210,rs8170
Alzheimers disease (late onset)	Alzheimers disease biomarkers	20;5;0	20;5;2	22;6;3	0.0001;0.0058	1	1.93873e-09	8.69907e-06	1.54912e-08	0	0	0	0.999928574095;1.93870211833e-09;1.54815433792e-08	7.14271683646e-05;1.12173754338e-14;2.18308788276e-12	APOC1,TOMM40,PVRL2	rs429358,rs2075650,rs4420638,rs6857	-
Hematology traits	mean corpuscular hemoglobin concentration	14;7;2	14;7;2	18;9;3	0.0001;0.0071	1.94995e-09	1.94995e-09	8.74941e-06	3.44376e-08	0	0	0	1.9499178207e-09;1.9499178207e-09;3.4403692353e-08	1.65816415335e-14;1.65816415335e-14;1.45860281408e-11	TMPRSS6,MYB,HBS1L	rs855791,rs7775698	rs855791,rs7775698
Airflow obstruction	Pulmonary function (interaction)	4;26;0	4;26;2	5;33;2	0.0001;0.0072	1	1.98975e-09	8.92802e-06	2.01959e-05	0	0	0	0.999925715071;1.98972911885e-09;2.01684611072e-05	7.42838571573e-05;2.01515171326e-14;2.4981892157e-08	THSD4,HTR4	rs8031948,rs8040868,rs7733088,rs11168048	-
Hepcidin levels	Mean corpuscular volume	3;37;2	3;37;2	3;39;2	0.0001;0.0051	2.03874e-09	2.03874e-09	9.14784e-06	8.51685e-06	0	0	0	2.03872599981e-09;2.03872599981e-09;8.51224491361e-06	1.56251004469e-14;1.56251004469e-14;4.25516340385e-09	TMPRSS6,HFE	rs1800562,rs855791	rs1800562,rs855791
Cholesterol	Cognitive decline	65;2;2	65;2;2	66;2;2	0.0001;0.0058	2.12245e-09	2.12245e-09	9.52344e-06	8.2269e-06	0	0	0	2.12245049594e-09;2.12245049594e-09;8.22690044571e-06	0.0;0.0;0.0	APOC1,TOMM40	rs4420638,rs2075650	rs4420638,rs2075650
Alzheimers disease (age of onset)	Cholesterol	2;65;1	2;65;2	2;66;1	0.0001;0.0058	9.2855e-05	2.12245e-09	9.52344e-06	0.00577212	0	0	0	9.28528975155e-05;2.12245049315e-09;0.00576389301992	2.08980188923e-09;0.0;8.10331496815e-06	APOC1	rs6857,rs4420638,rs2075650	rs4420638
Cholesterol	Longevity	65;2;2	65;2;2	66;2;2	0.0001;0.0058	2.12245e-09	2.12245e-09	9.52344e-06	8.2269e-06	0	0	0	2.12245049594e-09;2.12245049594e-09;8.22690044571e-06	0.0;0.0;0.0	TOMM40,APOC1	rs4420638,rs2075650	rs4420638,rs2075650
Alzheimers disease	Alzheimers disease biomarkers	21;5;0	21;5;2	13;6;3	0.0001;0.0034	1	2.1428e-09	9.61475e-06	2.87949e-09	0	0	0	0.999925001803;2.14277142894e-09;2.87854794856e-09	7.49984464257e-05;1.30869450169e-14;2.13250031009e-13	APOC1,TOMM40,PVRL2	rs429358,rs2075650,rs4420638,rs6857	-
Cholesterol	Urate levels	65;53;1	65;53;3	66;55;3	0.0025;0.159	0.00245779	2.23371e-09	1.00227e-05	0.000543324	0	0	0	0.00245487150214;2.2324777963e-09;0.000523899768129	2.86534423827e-06;1.09978027685e-12;1.75067298647e-05	GCKR,HNF1A,ATXN2	rs1169288,rs11065987,rs653178,rs1260326,rs2244608	rs1260326
Hypothyroidism	Type 1 diabetes autoantibodies	6;18;1	6;18;2	8;24;1	0.0001;0.0084	7.71405e-05	2.34177e-09	1.05075e-05	0.00837819	0	0	0	7.71381737185e-05;2.34173135854e-09;0.00834866856702	2.21168203371e-09;2.98538435623e-14;2.83091929572e-05	SH2B3	rs6679677,rs3184504,rs2476601	rs3184504
Hypertriglyceridemia	Metabolic syndrome	4;29;1	4;29;2	5;30;4	0.0001;0.0066	8.28547e-05	2.48565e-09	1.11531e-05	1.20851e-11	0	0	0	8.28521711675e-05;2.48562016833e-09;1.20823160825e-11	2.39994971428e-09;2.86922507414e-14;1.91532320169e-15	LPL,ZNF259,GCKR,RPL30P9	rs780094,rs1260326,rs964184	rs964184
Hematology traits	Hemoglobin	14;8;1	14;8;2	18;10;1	0.0001;0.0079	7.99974e-05	2.59991e-09	1.16658e-05	0.00785593	0	0	0	7.99948001151e-05;2.5998681433e-09;0.00782962567065	2.27495449983e-09;2.865290772e-14;2.37025102341e-05	TMPRSS6	rs1800562,rs1408272,rs855791	rs855791
Body mass index	Waist circumference	72;2;1	72;2;2	73;2;2	0.0001;0.0064	0.000102855	2.60817e-09	1.17028e-05	1.00794e-05	0	0	0	0.000102851926457;2.60816512724e-09;1.00793913155e-05	1.30417230182e-09;0.0;0.0	FTO,NRXN3	rs1558902,rs10150332,rs10146997	rs1558902
Fasting glucose-related traits (interaction with BMI)	Palmitoleic acid (16:1n-7) plasma levels	24;5;0	24;5;2	32;6;1	0.0001;0.0084	1	2.81624e-09	1.26365e-05	0.00837929	0	0	0	0.999914292454;2.81619578072e-09;0.00835085643923	8.57122346906e-05;1.99158039723e-14;2.37408093206e-05	GCKR	rs780094,rs102275,rs174550,rs780093	-
Fasting glucose-related traits (interaction with BMI)	Type 2 diabetes and other traits	24;5;1	24;5;2	32;6;2	0.0001;0.0084	8.57115e-05	2.81624e-09	1.26365e-05	2.84354e-05	0	0	0	8.57086535059e-05;2.81619578072e-09;2.83855865804e-05	2.25304405756e-09;1.99158039723e-14;2.6666852724e-08	TCF7L2,SLC30A8	rs11558471,rs7903146,rs13266634	rs7903146
Carotid intima media thickness	Lipoprotein-associated phospholipase A2 activity and mass	7;17;2	7;17;2	11;12;3	0.0001;0.0058	2.91418e-09	2.91418e-09	1.30759e-05	1.82485e-08	0	0	0	2.91413167087e-09;2.91413167087e-09;1.82341227575e-08	4.30477314106e-14;4.30477314106e-14;7.95942603838e-12	APOC1,LDLR,APOE	rs445925,rs6511720	rs445925,rs6511720
Psoriasis	Psoriatic arthritis	32;4;1	32;4;2	38;6;3	0.0001;0.01	9.14255e-05	3.03665e-09	1.36254e-05	8.47259e-08	0	0	0	9.14224979135e-05;3.03660672639e-09;8.46283747434e-08	2.27755752685e-09;1.44611836849e-14;2.20540433022e-11	IL12B,TRAF3IP2-AS1,TRAF3IP2	rs702873,rs13017599,rs33980500	rs33980500
Alcohol consumption	Iron status biomarkers	11;11;2	11;11;2	11;13;3	0.0001;0.0063	3.08662e-09	3.08662e-09	1.38497e-05	2.37168e-08	0	0	0	3.08655831446e-09;3.08655831446e-09;2.36960510126e-08	4.38349838583e-14;4.38349838583e-14;1.21284453358e-11	HFE,SRPRB,TF	rs1800562,rs3811647	rs1800562,rs3811647
Inflammatory bowel disease	Vitiligo	118;33;1	118;33;3	168;41;5	0.0028;0.3016	0.00277771	3.17844e-09	1.42617e-05	1.22798e-05	0	0	0	0.00277399977412;3.17648464492e-09;1.17531867627e-05	3.60070314257e-06;1.61541078664e-12;3.67313402303e-07	IFIH1,RNASET2,IL2RA,FAP,BACH2	rs2236313,rs1847472,rs1819333,rs2111485,rs3757247	rs2111485
LDL cholesterol	Red blood cell traits	67;58;1	67;58;3	61;69;3	0.0028;0.1843	0.00277199	3.22604e-09	1.44752e-05	0.000838144	0	0	0	0.00276826523965;3.22401131075e-09;0.000803164489608	3.6589608978e-06;1.82247952545e-12;3.22546991409e-05	LCN1P2,ABO,HFE	rs1800562,rs3184504,rs579459,rs11065987,rs635634	rs1800562
Blue vs. green eyes	Vitiligo	4;33;1	4;33;2	6;41;2	0.0001;0.0108	9.42825e-05	3.23256e-09	1.45045e-05	4.69608e-05	0	0	0	9.42792487888e-05;3.23251218983e-09;4.68537397393e-05	3.13461625664e-09;4.34267647286e-14;9.93198120564e-08	TYR,HERC2	rs1393350,rs1667394,rs1129038	rs1393350
Carotid intima media thickness	Lipid metabolism phenotypes	7;18;0	7;18;2	11;25;2	0.0001;0.012	1	3.27845e-09	1.47104e-05	6.29025e-05	0	0	0	0.999910000073;3.27838642916e-09;6.27123606781e-05	8.99969786134e-05;5.22438903756e-14;1.67806515527e-07	LDLR,APOE	rs445925,rs7412,rs6511720,rs55791371	-
Triglycerides	Urate levels	74;53;1	74;53;3	64;55;4	0.0028;0.1541	0.00279763	3.31418e-09	1.48707e-05	1.71849e-05	0	0	0	0.00279384262163;3.31207940789e-09;1.67245575958e-05	3.72003359561e-06;1.86863840763e-12;3.84827000383e-07	BAZ1B,GCKR,R3HDM2,INHBC	rs1260333,rs1178977,rs2240466,rs780094,rs714052,rs2286276,rs780093,rs11613352,rs1178979,rs1106766,rs1260326	rs1260326
Cholesterol	Platelet counts	65;62;1	65;62;3	66;73;2	0.0029;0.211	0.00287456	3.60513e-09	1.61762e-05	0.0189497	0	0	0	0.00287055512981;3.60277738753e-09;0.0177085046508	3.94196300408e-06;2.1315607359e-12;0.0011979137238	GCKR,PLEC	rs4246215,rs3184504,rs11065987,rs174546,rs1260326	rs1260326
Coagulation factor levels	End-stage coagulation	6;23;0	6;23;2	4;18;1	0.0001;0.0032	1	3.8723e-09	1.7375e-05	0.0031494	0	0	0	0.999901432473;3.87221940372e-09;0.00314587961436	9.85678026068e-05;6.74985897279e-14;3.32299691677e-06	ABO	rs643434,rs687289,rs8176749,rs505922,rs8176743	-
Iron levels	Mean corpuscular hemoglobin	5;29;0	5;29;2	5;28;3	0.0001;0.0061	1	4.1427e-09	1.85883e-05	1.64808e-08	0	0	0	0.999896436189;4.14262039745e-09;1.64717799169e-08	0.000103567507713;7.17297430247e-14;7.18207098632e-12	TMPRSS6,HFE,SLC17A1	rs17342717,rs4820268,rs1408272,rs855791,rs2413450	-
Liver enzyme levels	Liver enzyme levels (alkaline phosphatase)	10;14;0	10;14;2	15;21;4	0.0001;0.0138	1	4.17838e-09	1.87484e-05	7.16466e-10	0	0	0	0.999900001018;4.17828787412e-09;7.15291287375e-10	9.99962143465e-05;7.55667318577e-14;6.84589097664e-13	GPLD1,JMJD1C,NBPF3,ABO	rs1976403,rs12355784,rs7923609,rs1780324	-
HDL Cholesterol - Triglycerides (HDLC-TG)	Lipid metabolism phenotypes	8;18;0	8;18;2	11;25;5	0.0001;0.012	1	4.37123e-09	1.96137e-05	4.72444e-13	0	0	0	0.999897141611;4.37113192556e-09;4.72029510301e-13	0.00010285310211;8.35896872303e-14;2.08317508597e-16	LPL,HERPUD1,APOE,CETP,APOA5	rs651821,rs173539,rs3764261,rs2266788	-
Electrocardiographic conduction measures	QT interval	5;30;0	5;30;2	6;23;2	0.0001;0.006	1	4.4386e-09	1.9916e-05	1.45196e-05	0	0	0	0.999892864356;4.43851236634e-09;1.45018108288e-05	0.000107138648026;7.99984571339e-14;1.55335614967e-08	SCN5A,CEP85L	rs11756438,rs1805126,rs11153730,rs6906287,rs11970286,rs12053903	-
Obesity	Weight	12;12;0	12;12;2	16;18;4	0.0001;0.0126	1	4.44469e-09	1.99433e-05	4.88743e-10	0	0	0	0.99989714374;4.44458362381e-09;4.88023462981e-10	0.000102853175573;8.0173123169e-14;3.77486835291e-13	RPS3AP49,FTO,MC4R,BDNF-AS	rs12970134,rs17782313,rs8050136,rs17817449	-
Ovarian cancer in BRCA1 mutation carriers	Parkinsons disease	4;39;0	4;39;2	6;40;2	0.0001;0.0105	1	4.53658e-09	2.03556e-05	4.46752e-05	0	0	0	0.999888570291;4.53649813201e-09;4.45760131859e-05	0.000111424233734;7.38373617271e-14;9.18831142298e-08	NSF,PLEKHM1	rs183211,rs11012,rs17631303,rs199515,rs199533	-
Glycated hemoglobin levels	Proinsulin levels	17;9;1	17;9;2	15;10;2	0.0001;0.0066	0.000109281	4.99567e-09	2.24156e-05	1.80672e-05	0	0	0	0.000109275722246;4.9955472272e-09;1.80398054185e-05	4.44067041433e-09;8.4998633903e-14;1.95392145869e-08	TCF7L2,SLC30A8	rs11558471,rs7903146,rs13266634	rs7903146
Hepcidin levels	Red blood cell traits	3;58;2	3;58;2	3;69;2	0.0001;0.0091	5.06007e-09	5.06007e-09	2.27045e-05	2.69406e-05	0	0	0	5.06000530061e-09;5.06000530061e-09;2.69142336749e-05	6.40004114303e-14;6.40004114303e-14;2.52659410268e-08	TMPRSS6,HFE	rs1800562,rs855791	rs1800562,rs855791
Hematological parameters	Hematology traits	11;14;0	11;14;2	15;18;3	0.0001;0.0118	1	5.10688e-09	2.29146e-05	1.85986e-07	0	0	0	0.999890003388;5.1067525417e-09;1.85619724147e-07	0.000109995364371;1.03903810994e-13;2.53306652595e-10	TMPRSS6,MYB,HBS1L	rs1800562,rs9399137,rs9402686,rs1408272	-
Hematology traits	Iron status biomarkers	14;11;2	14;11;2	18;13;3	0.0001;0.0102	5.10688e-09	5.10688e-09	2.29146e-05	1.17021e-07	0	0	0	5.10675254691e-09;5.10675254691e-09;1.16828775231e-07	9.67018539698e-14;9.67018539698e-14;1.12325732308e-10	TMPRSS6,SLC17A3,SLC17A1	rs855791,rs1408272	rs855791,rs1408272
C-reactive protein	Gamma gluatamyl transferase levels	42;4;0	42;4;2	34;5;2	0.0001;0.0074	1	5.27123e-09	2.3652e-05	2.14563e-05	0	0	0	0.999880004953;5.2711311102e-09;2.14261706926e-05	0.000119996571383;3.3471001501e-14;1.3586516135e-08	RORA,HNF1A	rs340029,rs1169288,rs1183910,rs340005	-
Platelet counts	Triglycerides	62;74;2	62;74;3	73;64;3	0.0033;0.2046	5.20112e-06	5.34873e-09	2.39998e-05	0.0011353	0	0	0	5.19577303871e-06;5.34473145572e-09;0.0010824858245	5.13339032688e-09;3.68205064005e-12;4.84270673137e-05	GCKR,JMJD1C,HLA-B	rs10761731,rs174548,rs4246215,rs174546,rs174547,rs1260326	rs10761731,rs1260326
HDL cholesterol	Phospholipid levels (plasma)	92;50;3	92;50;3	83;51;4	0.0033;0.1854	5.36996e-09	5.36996e-09	2.4095e-05	3.55953e-05	0	0	0	5.36595403658e-09;5.36595403658e-09;3.44387287939e-05	3.54174662706e-12;3.54174662706e-12;9.54901154807e-07	RPL28P4,FADS1,LIPC,ZNF259	rs174548,rs174574,rs964184,rs10468017,rs174546,rs174547	rs10468017,rs174547,rs964184
Fasting plasma glucose	Metabolic syndrome	6;29;1	6;29;2	6;30;5	0.0001;0.0079	0.00012428	6.21397e-09	2.78821e-05	1.65143e-14	0	0	0	0.00012427328629;6.2138107985e-09;1.65112461895e-14	5.99973143199e-09;1.43457718413e-13;1.72426726436e-18	GCK,YKT6,MTNR1B,FAT3,G6PC2	rs10830962,rs2166706,rs560887	rs560887
Chronic kidney disease	Magnesium levels	29;6;1	29;6;2	40;8;3	0.0001;0.014	0.00012428	6.21397e-09	2.78821e-05	2.7711e-07	0	0	0	0.000124273286694;6.21381079556e-09;2.76548447291e-07	5.1784530588e-09;8.52250376293e-14;2.10184564014e-10	MPPED2,SHROOM3,DCDC5	rs3925584,rs13146355,rs17319721	rs3925584
Cholesterol	Phytosterol levels	65;3;0	65;3;2	66;2;2	0.0001;0.0058	1	6.36716e-09	2.85694e-05	8.2269e-06	0	0	0	0.999860721709;6.36706495385e-09;8.22690044571e-06	0.000139282629945;1.59200559478e-14;0.0	ABO,ABCG8	rs4245791,rs6756629,rs4299376,rs41360247	-
Cholesterol	Waist circumference and related phenotypes	65;3;2	65;3;2	66;5;3	0.0001;0.0145	6.36716e-09	6.36716e-09	2.85694e-05	2.29633e-07	0	0	0	6.36706495385e-09;6.36706495385e-09;2.29315956055e-07	1.59200559478e-14;1.59200559478e-14;4.27112699997e-11	GCKR,HERPUD1,CETP	rs3764261,rs1260326	rs3764261,rs1260326
LDL cholesterol	Phytosterol levels	67;3;0	67;3;2	61;2;2	0.0001;0.0053	1	6.76816e-09	3.03687e-05	7.01875e-06	0	0	0	0.999856438231;6.76805795748e-09;7.01875422648e-06	0.000143568146767;1.7459998435e-14;0.0	ABO,ABCG8	rs4245791,rs6756629,rs4299376,rs41360247,rs6544713	-
Gamma glutamyl transpeptidase	Liver enzyme levels (gamma-glutamyl transferase)	7;26;0	7;26;2	11;35;3	0.0001;0.0169	1	6.96389e-09	3.1247e-05	5.3962e-07	0	0	0	0.999870009045;6.96369376212e-09;5.38106693544e-07	0.000129993407298;1.7632010732e-13;1.26490995492e-09	GGT1,ZNF827,HNF1A	rs4547811,rs2393791,rs4835265,rs7310409	-
Hypertriglyceridemia	Phospholipid levels (plasma)	4;50;1	4;50;2	5;51;2	0.0001;0.0112	0.00014285	7.49966e-09	3.3651e-05	4.86916e-05	0	0	0	0.000142842143501;7.49949104564e-09;4.85870035366e-05	7.34969900174e-09;1.612100643e-13;9.85403860664e-08	ZNF259,GCKR	rs780094,rs1260326,rs964184	rs964184
Fasting glucose-related traits	Fasting insulin-related traits (interaction with BMI)	17;11;1	17;11;2	22;17;2	0.0001;0.0164	0.000133564	7.63217e-09	3.42455e-05	0.000119442	0	0	0	0.000133556163548;7.63192249878e-09;0.000118918573125	6.9384484001e-09;1.80650363412e-13;4.33632052694e-07	IGF1,GCKR	rs780094,rs35747,rs35767	rs780094
Glycated hemoglobin levels	Iron status biomarkers	17;11;2	17;11;2	15;13;2	0.0001;0.0085	7.63217e-09	7.63217e-09	3.42455e-05	3.12809e-05	0	0	0	7.63192249878e-09;7.63192249878e-09;3.12155986278e-05	1.80650363412e-13;1.80650363412e-13;5.07342601475e-08	TMPRSS6,HFE	rs1800562,rs855791	rs1800562,rs855791
Coronary heart disease	Drinking behavior	73;3;2	73;3;2	63;3;2	0.0002;0.0083	8.04463e-09	8.04463e-09	3.60963e-05	2.24315e-05	0	0	0	8.04449573774e-09;8.04449573774e-09;2.24114880289e-05	2.26688766238e-14;2.26688766238e-14;3.35576816849e-09	HECTD4,ALDH2	rs11066280,rs671	rs11066280,rs671
Coronary artery calcification	Coronary heart disease	3;73;2	3;73;2	3;63;3	0.0002;0.0083	8.04463e-09	8.04463e-09	3.60963e-05	2.00106e-08	0	0	0	8.04449575411e-09;8.04449575411e-09;2.00105500639e-08	1.30434876409e-13;1.30434876409e-13;0.0	CDKN2B-AS1,DMRTA1,PHACTR1	rs944797,rs1537370,rs1333042,rs1333048,rs1333049,rs10757274,rs9349379,rs4977574	rs1333049,rs9349379
Hypothyroidism	Vitiligo	6;33;0	6;33;2	8;41;0	0.0001;0.0144	1	8.08116e-09	3.62602e-05	1	0	0	0.02	0.999858578243;8.08092263986e-09;0.985724474229	0.00014142084356;2.17127542282e-13;0.0142783220552	-	rs6679677,rs3184504,rs2476601,rs4766578	-
Triglycerides	Waist circumference and related phenotypes	74;3;2	74;3;2	64;5;3	0.0002;0.014	8.26809e-09	8.26809e-09	3.70989e-05	2.09106e-07	0	0	0	8.26794800417e-09;8.26794800417e-09;2.08826453037e-07	2.3626754454e-14;2.3626754454e-14;3.76456955294e-11	GCKR,HERPUD1,CETP	rs3764261,rs1260326	rs3764261,rs1260326
Crohns disease	Vitiligo	163;33;1	163;33;3	168;41;6	0.0038;0.3016	0.00383504	8.43146e-09	3.7832e-05	5.26609e-07	0	0	0	0.00382794124677;8.4242367839e-09;5.07869776576e-07	6.88259483349e-06;5.96250199246e-12;1.11161085454e-08	HLA-B,RNASET2,PTPN22,BACH2,WASF5P,IL2RA	rs2236313,rs1847472,rs2476601,rs415890,rs3757247	rs2476601
Renal function-related traits (urea)	Urate levels	4;53;0	4;53;2	5;55;4	0.0002;0.012	1	8.43633e-09	3.78538e-05	1.50267e-10	0	0	0	0.999848574041;8.43612604266e-09;1.50199494665e-10	0.000151420405271;1.93365178949e-13;5.56193885632e-14	MAF,SLC2A9,DYNLRB2,NRXN2	rs504915,rs506338,rs13129697,rs3775948	-
Hemoglobin	Systolic blood pressure	8;25;0	8;25;2	10;34;1	0.0001;0.0149	1	8.57087e-09	3.84575e-05	0.0147923	0	0	0	0.99985715156;8.57058978482e-09;0.0146962056329	0.000142849030834;2.48295081796e-13;9.3332293517e-05	HFE	rs3184504,rs198846,rs11065987,rs1799945	-
Metabolic syndrome	Waist Circumference - Triglycerides (WC-TG)	29;7;3	29;7;2	30;8;4	0.0001;0.0105	2.79628e-13	8.69945e-09	3.90344e-05	1.68729e-10	0	0	0	2.79622684159e-13;8.69916730679e-09;1.68575164136e-10	1.58278122383e-18;1.66452833109e-13;2.35667966424e-14	ZNF259,GCKR,BUD13,APOA5	rs780094,rs10790162,rs780093,rs2266788,rs2075290	rs10790162,rs2266788,rs2075290
Mean corpuscular hemoglobin	mean corpuscular hemoglobin concentration	29;7;2	29;7;2	28;9;3	0.0001;0.011	8.69945e-09	8.69945e-09	3.90344e-05	1.37985e-07	0	0	0	8.69916730679e-09;8.69916730679e-09;1.37757875228e-07	1.66452833109e-13;1.66452833109e-13;9.7563309746e-11	TMPRSS6,MYB,HBS1L	rs855791,rs7775698	rs855791,rs7775698
Alzheimers disease biomarkers	C-reactive protein	5;42;0	5;42;2	6;34;3	0.0001;0.0089	1	8.78522e-09	3.94193e-05	6.01233e-08	0	0	0	0.999850010642;8.78496750481e-09;6.00619738199e-08	0.000149991535922;2.33228654716e-13;5.08827245086e-11	APOC1,APOE,TOMM40	rs429358,rs2075650,rs4420638,rs769449,rs6857	-
Age-related macular degeneration	Alzheimers disease biomarkers	42;5;0	42;5;2	35;6;2	0.0001;0.0092	1	8.78522e-09	3.94193e-05	3.40991e-05	0	0	0	0.999850012696;8.78496752285e-09;3.40333418823e-05	0.000149993517856;1.12962269871e-13;3.51884017248e-08	APOC1,TOMM40	rs429358,rs2075650,rs4420638,rs6857	-
End-stage coagulation	Venous thromboembolism	23;9;1	23;9;2	18;7;2	0.0001;0.0055	0.000147848	9.29323e-09	4.16987e-05	1.22943e-05	0	0	0	0.000147838555279;9.29290835935e-09;1.22799735947e-05	8.26083503451e-09;2.21369307398e-13;8.56439784555e-09	LCN1P2,ABO	rs651007,rs505922,rs2519093	rs505922
Other erythrocyte phenotypes	Red blood cell traits	4;58;0	4;58;2	4;69;2	0.0002;0.0121	1	1.01199e-08	4.54079e-05	5.37759e-05	0	0	0	0.999834293213;1.01196057308e-08;5.36705158154e-05	0.000165704461451;2.5599451421e-13;1.00854587649e-07	HBS1L,MYB	rs9494145,rs9373124,rs857684,rs9389269,rs857721	-
Diastolic blood pressure	Hemoglobin	28;8;0	28;8;2	35;10;2	0.0002;0.0153	1	1.07992e-08	4.8456e-05	0.000101904	0	0	0	0.999840007474;1.07988043398e-08;0.000101510937078	0.000159990857324;2.57872301184e-13;2.8032471293e-07	ATXN2,HFE	rs3184504,rs198846,rs11065987,rs653178,rs1799945	-
Hemoglobin	Mean corpuscular hemoglobin	8;29;2	8;29;2	10;28;2	0.0002;0.0123	1.15991e-08	1.15991e-08	5.20452e-05	6.48448e-05	0	0	0	1.15986659911e-08;1.15986659911e-08;6.46478836975e-05	4.01671712968e-13;4.01671712968e-13;1.76284486509e-07	TMPRSS6,HFE	rs1800562,rs855791	rs1800562,rs855791
Chronic kidney disease	Hemoglobin	29;8;0	29;8;2	40;10;2	0.0002;0.0175	1	1.15991e-08	5.20452e-05	0.000133432	0	0	0	0.999834293809;1.15986660142e-08;0.000132839853079	0.000165704461428;2.87626489283e-13;4.22885060271e-07	PRKAG2,ATXN2	rs10224002,rs7805747,rs11065987,rs653178	-
Chronic kidney disease	Hematocrit	29;8;0	29;8;2	40;10;2	0.0002;0.0175	1	1.15991e-08	5.20452e-05	0.000133432	0	0	0	0.999834293809;1.15986660142e-08;0.000132839853079	0.000165704461428;2.87626489283e-13;4.22885060271e-07	PRKAG2,ATXN2	rs10224002,rs7805747,rs11065987,rs653178	-
Phospholipid levels (plasma)	Stearic acid (18:0) plasma levels	50;5;1	50;5;2	51;5;2	0.0002;0.0112	0.000178559	1.24992e-08	5.60837e-05	4.86916e-05	0	0	0	0.000178546430009;1.24987232896e-08;4.85870035382e-05	9.99979998635e-09;1.9286323849e-13;4.73089548578e-08	TMEM258,ALG14	rs9437689,rs6675668,rs102275	rs102275
Glycated hemoglobin levels	Hematology traits	17;14;1	17;14;2	15;18;1	0.0002;0.0118	0.000169987	1.26275e-08	5.66596e-05	0.011762	0	0	0	0.000169974743689;1.26269568231e-08;0.0117007655615	1.17257265259e-08;4.28198634127e-13;5.78914364508e-05	TMPRSS6	rs1800562,rs1408272,rs855791	rs855791
Cholesterol	Retinal vascular caliber	65;4;0	65;4;2	66;5;1	0.0002;0.0145	1	1.27339e-08	5.71372e-05	0.0143688	0	0	0	0.999814297151;1.27335568413e-08;0.0142870195318	0.000185705928414;1.27356217281e-13;6.57003052126e-05	ATXN2	rs10774625,rs492602,rs11065987,rs2287921	-
Cholesterol	Hypertriglyceridemia	65;4;2	65;4;2	66;5;2	0.0002;0.0145	1.27339e-08	1.27339e-08	5.71372e-05	8.18088e-05	0	0	0	1.27335568413e-08;1.27335568413e-08;8.15791513683e-05	1.27356217281e-13;1.27356217281e-13;1.04005784722e-07	ZNF259,GCKR	rs1260326,rs964184	rs1260326,rs964184
HDL cholesterol	Waist circumference and related phenotypes	92;3;1	92;3;2	83;5;4	0.0002;0.0182	0.00019713	1.28137e-08	5.74953e-05	8.08848e-10	0	0	0	0.000197117229687;1.28134711011e-08;8.08287090163e-10	8.5432476747e-09;4.57721470684e-14;4.74765127143e-15	RPS3AP49,HERPUD1,MC4R,CETP	rs12970134,rs12967135,rs3764261	rs3764261
LDL cholesterol	Response to statin therapy (LDL-C)	67;4;2	67;4;2	61;4;2	0.0002;0.0107	1.35359e-08	1.35359e-08	6.07356e-05	4.19676e-05	0	0	0	1.3535487445e-08;1.3535487445e-08;4.18951755063e-05	1.39675198317e-13;1.39675198317e-13;2.42793935294e-08	PCSK9,APOE	rs11591147,rs7412	rs11591147,rs7412
Mean corpuscular volume	mean corpuscular hemoglobin concentration	37;7;2	37;7;2	39;9;3	0.0002;0.0154	1.42702e-08	1.42702e-08	6.40306e-05	3.84099e-07	0	0	0	1.42696548938e-08;1.42696548938e-08;3.8318989824e-07	3.53949909626e-13;3.53949909626e-13;3.91773490941e-10	TMPRSS6,MYB,HBS1L	rs855791,rs7775698	rs855791,rs7775698
Fasting glucose-related traits	Metabolic syndrome (bivariate traits)	17;15;0	17;15;2	22;13;1	0.0002;0.0125	1	1.45701e-08	6.5376e-05	0.0124552	0	0	0	0.999817868478;1.45694094353e-08;0.0123865368272	0.000182129457117;5.44412814508e-13;6.34638657828e-05	MTNR1B	rs569805,rs10830963,rs1387153,rs560887	-
Lipoprotein-associated phospholipase A2 activity and mass	Metabolic syndrome (bivariate traits)	17;15;2	17;15;2	12;13;3	0.0002;0.0068	1.45701e-08	1.45701e-08	6.5376e-05	3.16121e-08	0	0	0	1.45694094353e-08;1.45694094353e-08;3.15808925221e-08	5.44412814508e-13;5.44412814508e-13;1.81894774523e-11	ZNF259,HERPUD1,CETP	rs173539,rs3764261,rs12286037,rs247616	rs3764261,rs12286037
Glycated hemoglobin levels	Metabolic syndrome (bivariate traits)	17;15;1	17;15;2	15;13;3	0.0002;0.0085	0.000182128	1.45701e-08	6.5376e-05	6.53151e-08	0	0	0	0.00018211371585;1.45694094353e-08;6.522921111e-08	1.35989703136e-08;5.44412814508e-13;5.01324713681e-11	ABCB11,MTNR1B,FAT3	rs569805,rs1387153,rs552976	rs1387153
Fasting glucose-related traits (interaction with BMI)	Fasting insulin-related traits (interaction with BMI)	24;11;2	24;11;2	32;17;2	0.0002;0.0238	1.54883e-08	1.54883e-08	6.94962e-05	0.000255343	0	0	0	1.54876164476e-08;1.54876164476e-08;0.000253666102462	5.37690411342e-13;5.37690411342e-13;1.39158701918e-06	GCKR,LOC157273	rs780094,rs4841132	rs780094,rs4841132
Lipid metabolism phenotypes	Metabolic syndrome (bivariate traits)	18;15;1	18;15;2	25;13;6	0.0002;0.0142	0.000192841	1.63912e-08	7.35475e-05	1.53626e-15	0	0	0	0.000192824359456;1.63904334006e-08;1.53497740156e-15	1.5298761465e-08;6.53292227527e-13;1.22588828608e-19	RPL28P4,RPL30P9,CETP,HERPUD1,LPL,LIPC	rs35853021,rs3764261,rs2043085	rs3764261
Menarche (age at onset)	Pubertal anthropometrics	40;7;1	40;7;2	61;12;4	0.0002;0.0321	0.000199983	1.67128e-08	7.49903e-05	2.24417e-08	0	0	0	0.000199966573237;1.671202934e-08;2.23518961844e-08	1.43257938135e-08;4.50066857936e-13;3.12963899332e-11	LINC00577,HACE1,PRKRIRP2,VGLL3	rs7628864,rs7759938,rs7642134	rs7759938
Hemoglobin	Mean corpuscular volume	8;37;2	8;37;2	10;39;2	0.0002;0.0171	1.90267e-08	1.90267e-08	8.53727e-05	0.00012679	0	0	0	1.90257308201e-08;1.90257308201e-08;0.000126242161745	8.74932970328e-13;8.74932970328e-13;5.06757018336e-07	TMPRSS6,HFE	rs1800562,rs855791	rs1800562,rs855791
Palmitoleic acid (16:1n-7) plasma levels	Platelet counts	5;62;0	5;62;2	6;73;1	0.0002;0.0192	1	1.92943e-08	8.65734e-05	0.0190297	0	0	0	0.999778590805;1.92934513999e-08;0.0188797346779	0.000221409750731;7.87129841937e-13;0.000147941364297	GCKR	rs4246215,rs102275,rs1260326,rs780093	-
Eye color	Vitiligo	9;33;1	9;33;2	8;41;2	0.0002;0.0144	0.000212123	1.93939e-08	8.70206e-05	8.74607e-05	0	0	0	0.000212104067106;1.93929259083e-08;8.71617497148e-05	1.88063989473e-08;9.11896106414e-13;2.77456303204e-07	TYR,HERC2	rs1393350,rs1667394,rs1129038	rs1393350
Immunoglobulin A	Inflammatory bowel disease	3;118;1	3;118;2	3;168;3	0.0003;0.0221	0.000252836	2.11305e-08	9.48125e-05	3.91139e-07	0	0	0	0.000252814882691;2.11298968768e-08;3.91138705349e-07	2.09514734534e-08;5.68843306988e-13;0.0	IFIH1,HLA-DRB1,HLA-DQA1	rs1990760,rs9271366,rs2111485	rs9271366
Alzheimers disease biomarkers	Cholesterol	5;65;0	5;65;2	6;66;2	0.0002;0.0173	1	2.12226e-08	9.52258e-05	0.000122484	0	0	0	0.999767878538;2.1221639767e-08;0.000122025702272	0.000232122130952;9.11198254316e-13;4.37834900484e-07	APOC1,TOMM40	rs429358,rs2075650,rs4420638,rs6857	-
Cholesterol	Palmitoleic acid (16:1n-7) plasma levels	65;5;0	65;5;2	66;6;1	0.0002;0.0173	1	2.12226e-08	9.52258e-05	0.0172181	0	0	0	0.999767878289;2.12216398407e-08;0.0170956131564	0.000232127104619;4.2981295655e-13;0.000102464721896	GCKR	rs174546,rs102275,rs1260326,rs780093	-
Hypothyroidism	Type 1 diabetes	6;54;2	6;54;2	8;71;3	0.0002;0.0249	2.19009e-08	2.19009e-08	9.82694e-05	1.59491e-06	0	0	0	2.18998229065e-08;2.18998229065e-08;1.58896115845e-06	1.02476718053e-12;1.02476718053e-12;5.45906358655e-09	PHTF1,RSBN1,SH2B3	rs6679677,rs3184504	rs6679677,rs3184504
Blood pressure	Hemoglobin	40;8;1	40;8;2	53;10;2	0.0002;0.0232	0.000228549	2.22833e-08	9.99852e-05	0.000235015	0	0	0	0.000228526860398;2.2282101001e-08;0.000233615036174	1.94986442931e-08;7.77700114857e-13;1.00096389985e-06	HIST1H1T,ATXN2	rs198846,rs11065987,rs653178	rs198846
Hematological parameters	Mean corpuscular hemoglobin	11;29;1	11;29;2	15;28;5	0.0002;0.0184	0.000227834	2.27831e-08	0.000102228	5.65775e-12	0	0	0	0.000227811574813;2.27817757981e-08;5.64824576978e-12	2.19977058145e-08;1.1834532645e-12;5.20457541962e-15	TMPRSS6,CCND3,MYB,HFE,HBS1L	rs1800562,rs9399137,rs9402686,rs7776054	rs1800562
Iron status biomarkers	Mean corpuscular hemoglobin	11;29;3	11;29;2	13;28;4	0.0002;0.0159	1.31817e-12	2.27831e-08	0.000102228	1.28259e-09	0	0	0	1.31812329598e-12;2.27817757981e-08;1.28015832953e-09	3.92521700028e-17;1.1834532645e-12;1.64333243628e-12	TMPRSS6,SLC17A3,HFE,SLC17A1	rs1800562,rs855791,rs1408272	rs1800562,rs855791,rs1408272
Multiple sclerosis	Ulcerative colitis	84;91;1	84;91;3	97;102;11	0.0055;0.4333	0.00544546	2.52146e-08	0.000113138	5.87527e-13	0	0	0	0.00543094280161;2.51825320413e-08;5.70658129146e-13	1.43576188272e-05;3.00068687667e-11;8.78519255811e-15	INTS6P1,C1ORF106,IRF8,IL7R,TNFAIP3,HLA-DRB1,FENDRR,BTF3L4P3,HLA-DRB9,PTGER4,HLA-DQA1	rs6451493,rs7522462,rs9271366,rs9292777,rs7554511	rs9271366
Fasting glucose-related traits (interaction with BMI)	Liver enzyme levels (alkaline phosphatase)	24;14;0	24;14;2	32;21;0	0.0002;0.0294	1	2.56254e-08	0.000114981	1	0	0	0.04	0.999760024681;2.56237572824e-08;0.970968968275	0.000239976515434;1.27448240431e-12;0.0290517340715	-	rs4841132,rs174601,rs174550,rs6984305	-
HDL cholesterol	Hypertriglyceridemia	92;4;1	92;4;2	83;5;3	0.0003;0.0182	0.000262832	2.56264e-08	0.000114986	4.60563e-07	0	0	0	0.000262805888001;2.56252947186e-08;4.59753696875e-07	1.92214834283e-08;3.6615971708e-13;1.09095936378e-10	LPL,ZNF259,RPL30P9	rs9644568,rs328,rs12678919,rs17482753,rs10503669,rs964184,rs325	rs964184
Breast cancer	Ovarian cancer	34;10;1	34;10;2	32;12;2	0.0002;0.0168	0.000242831	2.57571e-08	0.000115572	0.00012446	0	0	0	0.000242805625414;2.57555123191e-08;0.000123914973196	2.31821302642e-08;1.11648111178e-12;4.14292391264e-07	ANKLE1,BABAM1	rs2363956,rs8100241,rs8170	rs8170
Phospholipid levels (plasma)	Waist Circumference - Triglycerides (WC-TG)	50;7;0	50;7;2	51;8;3	0.0003;0.0179	1	2.6247e-08	0.00011777	5.83036e-07	0	0	0	0.999750024898;2.6245519047e-08;5.8150187713e-07	0.000249978304153;8.92840399948e-13;5.74734209986e-10	ZNF512,GCKR,ZNF259	rs4666002,rs780094,rs1919128,rs780093	-
Palmitoleic acid (16:1n-7) plasma levels	Triglycerides	5;74;0	5;74;2	6;64;1	0.0003;0.0168	1	2.75584e-08	0.000123655	0.0167	0	0	0	0.999735739206;2.75569920251e-08;0.0165848466335	0.000264258720668;1.36014287856e-12;0.000113386888785	GCKR	rs1260333,rs780094,rs102275,rs780093,rs174548,rs174546,rs174547,rs1260326	-
Chronic obstructive pulmonary disease	Pulmonary function	11;32;0	11;32;2	14;36;3	0.0003;0.0221	1	2.78332e-08	0.000124887	1.2941e-06	0	0	0	0.999748596982;2.78313865806e-08;1.28895233608e-06	0.000251401813779;1.62337180868e-12;4.32563023705e-09	KRT18P51,GYPA,FAM13A	rs1964516,rs12504628,rs1980057,rs2869967,rs1828591,rs13147758	-
Adiponectin levels	Waist-hip ratio	26;14;0	26;14;2	25;21;4	0.0003;0.023	1	3.01745e-08	0.000135393	6.60032e-09	0	0	0	0.999740032322;3.01723853291e-08;6.57966502943e-09	0.000259972330054;1.63716692078e-12;1.20633437608e-11	VEGFA,C6ORF223,ZC3H11B,RIMKLBP2	rs6905288,rs998584,rs4846567,rs3001032	-
Crohns disease	Rheumatoid arthritis	163;51;3	163;51;3	168;60;11	0.0059;0.4414	3.21324e-08	3.21324e-08	0.000144178	6.16193e-13	0	0	0	3.2088375607e-08;3.2088375607e-08;5.98780473475e-13	3.9012000035e-11;3.9012000035e-11;5.38180087354e-15	RSBN1,PTPN2,B3GNT2,ANKRD55,HLA-DQA2,PTPN22,PHTF1,TMEM17,MTCO3P1,IL2RA,CSF2	rs6679677,rs7765379,rs10065637,rs2476601,rs6859219	rs6679677,rs7765379,rs2476601
Chronic kidney disease	Renal function-related traits (BUN)	29;13;0	29;13;2	40;17;4	0.0003;0.0298	1	3.23097e-08	0.000144974	1.88884e-08	0	0	0	0.999730745078;3.23074541321e-08;1.88108972609e-08	0.000269256286795;1.77224164934e-12;3.90329173682e-11	MPPED2,DCDC5,WDR72,BCAS3	rs3925584,rs491567,rs10767873,rs17730281	-
LDL cholesterol	Triglycerides-Blood Pressure (TG-BP)	67;6;0	67;6;2	61;7;4	0.0003;0.0187	1	3.38377e-08	0.00015183	1.60272e-09	0	0	0	0.999712896719;3.38355765668e-08;1.60031788211e-09	0.000287115989317;1.11732496407e-12;2.34476585783e-13	LINC00861,ZNF259,BUD13,TRIB1	rs12272004,rs6589566,rs11823543,rs2266788	-
Tanning	Vitiligo	12;33;1	12;33;2	14;41;2	0.0003;0.0251	0.000282822	3.5554e-08	0.000159531	0.000282313	0	0	0	0.000282786030786;3.55513356571e-08;0.000280384007975	3.44769697006e-08;2.38819569196e-12;1.79105949401e-06	TYR,HERC2	rs1393350,rs1129038,rs12913832	rs1393350
Hematological parameters	Mean corpuscular volume	11;37;1	11;37;2	15;39;6	0.0003;0.0256	0.000290677	3.7372e-08	0.000167688	8.20394e-14	0	0	0	0.000290639538746;3.7369168588e-08;8.18867540639e-14	3.63623077709e-08;2.57779906721e-12;8.42179993323e-17	CCND3,TMPRSS6,TFR2,MYB,HFE,HBS1L	rs1800562,rs9399137,rs4895441,rs9402686	rs1800562
Iron status biomarkers	Mean corpuscular volume	11;37;2	11;37;2	13;39;2	0.0003;0.0222	3.7372e-08	3.7372e-08	0.000167688	0.000219059	0	0	0	3.7369168588e-08;3.7369168588e-08;0.000217757331266	2.57779906721e-12;2.57779906721e-12;1.20384684736e-06	TMPRSS6,HFE	rs1800562,rs855791	rs1800562,rs855791
Adiposity	Body mass index	6;72;2	6;72;2	10;73;2	0.0003;0.032	3.91173e-08	3.91173e-08	0.000175519	0.000446111	0	0	0	3.91146530755e-08;3.91146530755e-08;0.000442410241423	2.49975089956e-12;2.49975089956e-12;3.55279246872e-06	TFAP2B,FTO	rs8050136,rs987237	rs8050136,rs987237
Hemoglobin	Urate levels	8;53;0	8;53;2	10;55;2	0.0003;0.0241	1	3.93657e-08	0.000176634	0.000253146	0	0	0	0.999697179109;3.93628518858e-08;0.000251578180731	0.000302818747487;2.70683986961e-12;1.48396132548e-06	PRKAG2,ATXN2	rs10224002,rs11065987,rs653178,rs10480300	-
Hematocrit	Urate levels	8;53;0	8;53;2	10;55;2	0.0003;0.0241	1	3.93657e-08	0.000176634	0.000253146	0	0	0	0.999697179109;3.93628518858e-08;0.000251578180731	0.000302818747487;2.70683986961e-12;1.48396132548e-06	PRKAG2,ATXN2	rs10224002,rs11065987,rs10480300,rs653178	-
Inflammatory bowel disease	Inflammatory bowel disease (early onset)	118;4;0	118;4;2	168;5;4	0.0003;0.0368	1	4.22586e-08	0.000189614	1.40514e-08	0	0	0	0.999662899962;4.22562922893e-08;1.40310771963e-08	0.00033711492157;7.78281650684e-13;1.7442636106e-13	CEBPA,HORMAD2,ZMIZ1,SLC7A10	rs26528,rs8049439,rs2412970,rs2412973	-
Two-hour glucose challenge	Type 2 diabetes	5;92;0	5;92;2	5;89;2	0.0003;0.0195	1	4.27088e-08	0.000191634	0.000149052	0	0	0	0.999671473143;4.27060788014e-08;0.000148483365609	0.000328529420901;2.65647782487e-12;5.50170437032e-07	TCF7L2,ADCY5	rs4506565,rs2877716,rs12243326,rs11708067,rs7901695,rs7903146	-
Head circumference (infant)	Height	2;294;1	2;294;2	2;322;2	0.0004;0.0282	0.000419956	4.395e-08	0.000197204	0.000198217	0	0	0	0.000419912098332;4.39500312956e-08;0.000198216523045	4.38006353487e-08;0.0;0.0	SBNO1,HMGA2	rs7980687,rs11830103,rs1042725	rs1042725
Fasting glucose-related traits	Liver enzyme levels (gamma-glutamyl transferase)	17;26;0	17;26;2	22;35;2	0.0003;0.0337	1	4.50943e-08	0.000202338	0.000517097	0	0	0	0.999684326083;4.50904765874e-08;0.000512118677403	0.000315671216528;3.42528077973e-12;4.56570019346e-06	GCKR,SLC2A2	rs780094,rs11920090,rs1260326,rs10513686	-
Kawasaki disease	Rheumatoid arthritis	9;51;1	9;51;2	13;60;3	0.0003;0.0342	0.00032781	4.68291e-08	0.000210122	4.84015e-06	0	0	0	0.00032776348011;4.68252942621e-08;4.80990915436e-06	4.59113051378e-08;3.60100224726e-12;2.73212095509e-08	FAM167A,BLK,CD40	rs2736340,rs4810485,rs1569723	rs2736340
Carotid intima media thickness	LDL cholesterol	7;67;1	7;67;2	11;61;3	0.0003;0.0294	0.000334953	4.73713e-08	0.000212555	2.94707e-06	0	0	0	0.000334905254702;4.73676078426e-08;2.93208063457e-06	4.66645616162e-08;3.50243455922e-12;1.35643204726e-08	APOC1,LDLR,APOE	rs6511720,rs445925,rs7412	rs6511720
C-reactive protein	Fasting insulin-related traits (interaction with BMI)	42;11;1	42;11;2	34;17;2	0.0003;0.0253	0.000329952	4.83132e-08	0.000216781	0.000288553	0	0	0	0.000329903367991;4.83090388627e-08;0.000286531306772	4.39228400356e-08;3.04959896395e-12;1.6776670473e-06	GCKR,LOC157273	rs9987289,rs780094,rs4841132	rs780094
Kawasaki disease	Systemic lupus erythematosus	9;52;1	9;52;2	13;51;3	0.0003;0.029	0.000334237	4.87021e-08	0.000218526	2.95426e-06	0	0	0	0.0003341883048;4.86980624549e-08;2.93871862568e-06	4.77659626432e-08;3.82598946055e-12;1.37784393082e-08	FAM167A,BLK,HLA-DQB2	rs13277113,rs2736340,rs2618476,rs2254546	rs2254546
Hematocrit	Platelet counts	8;62;0	8;62;2	10;73;2	0.0004;0.032	1	5.40193e-08	0.000242385	0.000446111	0	0	0	0.999645766567;5.40147183961e-08;0.000442410241423	0.000354232828737;4.40753041226e-12;3.55279246872e-06	HBS1L,MYB	rs9399137,rs9483788,rs11065987,rs3184504	-
Lipoprotein-associated phospholipase A2 activity and mass	Metabolic syndrome	17;29;2	17;29;2	12;30;3	0.0004;0.0158	5.6332e-08	5.6332e-08	0.000252762	4.46508e-07	0	0	0	5.63265998144e-08;5.63265998144e-08;4.45319176053e-07	4.87690137716e-12;4.87690137716e-12;9.6206426847e-10	ZNF259,HERPUD1,CETP	rs247616,rs173539,rs3764261,rs247617,rs964184	rs3764261,rs964184
Glycated hemoglobin levels	Mean corpuscular hemoglobin	17;29;2	17;29;2	15;28;2	0.0004;0.0184	5.6332e-08	5.6332e-08	0.000252762	0.000150732	0	0	0	5.63265998144e-08;5.63265998144e-08;0.000149987840101	4.87690137716e-12;4.87690137716e-12;6.65999328386e-07	TMPRSS6,HFE	rs1800562,rs855791	rs1800562,rs855791
Triglycerides	Waist Circumference - Triglycerides (WC-TG)	74;7;0	74;7;2	64;8;5	0.0004;0.0224	1	5.78687e-08	0.000259657	8.20092e-12	0	0	0	0.999630055594;5.78637309942e-08;8.19030210536e-12	0.000369952034141;2.95289498959e-12;3.89393730204e-16	ZNF259,GCKR,C2ORF16,BUD13,APOA5	rs1558861,rs1260333,rs2266788,rs780094,rs780093,rs651821,rs7350481,rs1260326	-
Crohns disease	Platelet counts	163;62;0	163;62;3	168;73;3	0.0072;0.537	1	5.83003e-08	0.000261593	0.016704	0	0	0	0.992806846074;5.82020421351e-08;0.0146310037565	0.00719357335089;8.89625638022e-11;0.00194759689517	GCKR,HLA-B,THADA	rs10495903,rs17030845,rs102275,rs780093,rs4246215,rs1260326	-
Cholesterol	Hematocrit	65;8;2	65;8;2	66;10;3	0.0004;0.0289	5.94179e-08	5.94179e-08	0.000266608	2.72722e-06	0	0	0	5.94125698412e-08;5.94125698412e-08;2.71403058524e-06	3.43816103377e-12;3.43816103377e-12;6.33994791118e-09	BRAP,ATXN2,HFE	rs1800562,rs11065987	rs1800562,rs11065987
Cholesterol	Hemoglobin	65;8;2	65;8;2	66;10;3	0.0004;0.0289	5.94179e-08	5.94179e-08	0.000266608	2.72722e-06	0	0	0	5.94125698412e-08;5.94125698412e-08;2.71403058524e-06	3.43816103377e-12;3.43816103377e-12;6.33994791118e-09	BRAP,ATXN2,HFE	rs1800562,rs11065987	rs1800562,rs11065987
Cholesterol	HDL Cholesterol - Triglycerides (HDLC-TG)	65;8;1	65;8;2	66;11;7	0.0004;0.0318	0.000371369	5.94179e-08	0.000266608	3.96726e-16	0	0	0	0.00037130972947;5.94125698412e-08;3.96212323784e-16	5.19939086562e-08;3.43816103377e-12;5.1620758215e-21	APOC1,LOC157273,LINC00861,CETP,HERPUD1,TRIB1,ZNF259	rs9987289,rs173539,rs3764261	rs9987289
Hemoglobin	LDL cholesterol	8;67;2	8;67;2	10;61;3	0.0004;0.0267	6.31597e-08	6.31597e-08	0.000283398	2.14741e-06	0	0	0	6.31538779557e-08;6.31538779557e-08;2.13785448677e-06	5.60371216726e-12;5.60371216726e-12;8.64790338957e-09	BRAP,ATXN2,HFE	rs1800562,rs11065987	rs1800562,rs11065987
Hematocrit	LDL cholesterol	8;67;2	8;67;2	10;61;3	0.0004;0.0267	6.31597e-08	6.31597e-08	0.000283398	2.14741e-06	0	0	0	6.31538779557e-08;6.31538779557e-08;2.13785448677e-06	5.60371216726e-12;5.60371216726e-12;8.64790338957e-09	BRAP,ATXN2,HFE	rs1800562,rs11065987	rs1800562,rs11065987
Adiposity	Type 2 diabetes	6;92;1	6;92;2	10;89;2	0.0004;0.039	0.000394222	6.40605e-08	0.000287439	0.000662272	0	0	0	0.0003941575875;6.4055000577e-08;0.000655539932674	6.33645588798e-08;5.31271087398e-12;6.51256179203e-06	FTO,SPRY2	rs8050136,rs7578326,rs2943650	rs8050136
Glycemic traits	HDL cholesterol	6;92;2	6;92;2	9;83;3	0.0004;0.0327	6.40605e-08	6.40605e-08	0.000287439	3.82824e-06	0	0	0	6.4055000577e-08;6.4055000577e-08;3.808082428e-06	5.31271087398e-12;5.31271087398e-12;1.87430328767e-08	CUX2,HECTD4,MYL2	rs2074356,rs12229654	rs2074356,rs12229654
Cholesterol	Crohns disease	65;163;0	65;163;3	66;168;4	0.0076;0.4855	1	6.73163e-08	0.000302048	0.00142839	0	0	0	0.992460094714;6.71970816212e-08;0.00130212003343	0.00754007905591;1.14879015158e-10;0.000120213988805	LINC00861,GCKR,FUT2,TRIB1	rs102275,rs504963,rs492602,rs780093,rs281379,rs516246,rs174546,rs1260326	-
Ankylosing spondylitis	Celiac disease	17;33;0	17;33;2	23;50;3	0.0004;0.0504	1	7.32573e-08	0.000328705	1.69594e-05	0	0	0	0.999599353416;7.32491876396e-08;1.67848592983e-05	0.000400643595395;7.38116193148e-12;1.54613526708e-07	KIF21B,MIR4425,RUNX3	rs296547,rs2297909,rs10903122,rs11249215	-
Serum albumin level	Triglycerides	8;74;1	8;74;2	12;64;2	0.0004;0.0336	0.00042278	7.71556e-08	0.000346197	0.000501166	0	0	0	0.000422702820219;7.71476733927e-08;0.000496629898782	7.61135645121e-08;7.61596774174e-12;4.32967693342e-06	GCKR,FRMD5	rs16948098,rs2929282,rs1260326	rs1260326
C-reactive protein	Fibrinogen	42;14;1	42;14;2	34;14;2	0.0004;0.0208	0.00041992	7.99318e-08	0.000358654	0.000193617	0	0	0	0.000419840126243;7.99226498029e-08;0.000192531933441	7.42253580526e-08;7.22822594689e-12;8.61595900663e-07	NLRP3,IL6R	rs1539019,rs8192284,rs12239046	rs8192284
LDL cholesterol	Myocardial infarction (early onset)	67;9;2	67;9;2	61;12;3	0.0004;0.0321	8.12029e-08	8.12029e-08	0.000364357	3.92195e-06	0	0	0	8.11940733485e-08;8.11940733485e-08;3.89950666988e-06	5.98754756192e-12;5.98754756192e-12;1.24986215151e-08	PCSK9,BSND,CELSR2	rs11206510,rs646776	rs11206510,rs646776
Celiac disease	Type 1 diabetes autoantibodies	33;18;0	33;18;2	50;24;2	0.0004;0.0525	1	8.24132e-08	0.000369788	0.0012574	0	0	0	0.99957578965;8.24035117574e-08;0.00123805225133	0.00042420844139;8.14271502571e-12;1.70510117174e-05	PTPN2,BACH2	rs2542151,rs3184504,rs1893217,rs653178	-
Gamma glutamyl transpeptidase	HDL cholesterol	7;92;2	7;92;2	11;83;4	0.0005;0.04	8.96808e-08	8.96808e-08	0.000402398	5.25037e-08	0	0	0	8.9671235474e-08;8.9671235474e-08;5.22488164336e-08	9.29681569242e-12;9.29681569242e-12;2.25526967076e-10	CUX2,TBL2,HECTD4,MYL2	rs2074356,rs12229654	rs2074356,rs12229654
Birth weight	Type 2 diabetes	7;92;1	7;92;2	9;89;2	0.0005;0.0351	0.00045991	8.96808e-08	0.000402398	0.000531164	0	0	0	0.000459820626479;8.9671235474e-08;0.000526438348023	8.87066650926e-08;9.29681569242e-12;4.57124986616e-06	CDKAL1,ADCY5	rs11708067,rs6931514,rs9883204	rs6931514
Fasting glucose-related traits (interaction with BMI)	Liver enzyme levels (gamma-glutamyl transferase)	24;26;0	24;26;2	32;35;2	0.0004;0.049	1	9.15077e-08	0.000410595	0.00109968	0	0	0	0.999554377836;9.14961635959e-08;0.00108380846562	0.000445626744525;1.01944828672e-11;1.45655730745e-05	GCKR,SLC2A2	rs10513686,rs11920090,rs1260326,rs780094	-
Glycated hemoglobin levels	Mean corpuscular volume	17;37;2	17;37;2	15;39;2	0.0004;0.0256	9.24015e-08	9.24015e-08	0.000414605	0.000294251	0	0	0	9.23899020504e-08;9.23899020504e-08;0.000292185174745	1.06225982276e-11;1.06225982276e-11;1.91106028155e-06	TMPRSS6,HFE	rs1800562,rs855791	rs1800562,rs855791
Iron status biomarkers	Red blood cell traits	11;58;4	11;58;2	13;69;4	0.0005;0.0393	8.74507e-16	9.27482e-08	0.000416161	5.34573e-08	0	0	0	8.74460027432e-16;9.27370818818e-08;5.31828332749e-08	3.94370026214e-20;1.05577147224e-11;2.36607240085e-10	TMPRSS6,SLC17A3,HFE,SLC17A1	rs1800562,rs17342717,rs1408272,rs855791	rs1800562,rs17342717,rs1408272,rs855791
Coronary heart disease	Venous thromboembolism	73;9;0	73;9;2	63;7;2	0.0005;0.0193	1	9.6516e-08	0.000433067	0.000155905	0	0	0	0.999530810136;9.65045781636e-08;0.000155210543978	0.000469201584535;7.77367533049e-12;4.16169504827e-07	LCN1P2,ABO	rs514659,rs579459,rs505922,rs2519093	-
Coronary heart disease	Intracranial aneurysm	73;9;1	73;9;2	63;11;2	0.0005;0.0303	0.000469189	9.6516e-08	0.000433067	0.000405426	0	0	0	0.000469092669717;9.65045781636e-08;0.000402176127919	8.57979842709e-08;7.77367533049e-12;2.40800503944e-06	CDKN2B-AS1,CNNM2	rs6475606,rs944797,rs1333042,rs1333048,rs1333049,rs12413409,rs10757274,rs4977574	rs12413409
Cholesterol	Fasting insulin-related traits (interaction with BMI)	65;11;0	65;11;2	66;17;2	0.0005;0.0491	1	1.16703e-07	0.000523648	0.00108795	0	0	0	0.999489399283;1.16687508225e-07;0.00107271670349	0.00051060959965;1.1602637272e-11;1.26812816597e-05	GCKR,LOC157273	rs9987289,rs780094,rs1260326,rs4841132	-
Cholesterol	Hematological parameters	65;11;1	65;11;2	66;15;2	0.0005;0.0434	0.000510598	1.16703e-07	0.000523648	0.0008431	0	0	0	0.000510480861069;1.16687508225e-07;0.000832865380611	1.06100468011e-07;1.1602637272e-11;8.28932594497e-06	HLA-DRA,HFE	rs1800562,rs11066301,rs11065987	rs1800562
Age-related macular degeneration	Lipoprotein-associated phospholipase A2 activity and mass	42;17;2	42;17;2	35;12;3	0.0005;0.0184	1.19452e-07	1.19452e-07	0.00053598	7.18738e-07	0	0	0	1.19434600877e-07;1.19434600877e-07;7.16469711052e-07	1.41167439407e-11;1.41167439407e-11;1.25864408185e-09	APOC1,HERPUD1,CETP	rs4420638,rs3764261	rs4420638,rs3764261
Hematological parameters	LDL cholesterol	11;67;1	11;67;2	15;61;2	0.0005;0.0401	0.000526305	1.24052e-07	0.000556622	0.000720653	0	0	0	0.000526180450986;1.24034982524e-07;0.000712588067437	1.22202043849e-07;1.65093190285e-11;7.68167005397e-06	HLA-DRA,HFE	rs1800562,rs11066301,rs11065987	rs1800562
Age-related macular degeneration	Lipid metabolism phenotypes	42;18;1	42;18;2	35;25;4	0.0005;0.0383	0.000539866	1.34381e-07	0.000602966	5.71511e-08	0	0	0	0.000539731217656;1.34360087342e-07;5.68248976899e-08	1.26920083811e-07;1.71321407711e-11;2.10241242471e-10	HERPUD1,RPL28P4,LIPC,CETP	rs10468017,rs35853021,rs3764261	rs3764261
Liver enzyme levels (gamma-glutamyl transferase)	Metabolic syndrome	26;29;0	26;29;2	35;30;2	0.0005;0.046	1	1.34601e-07	0.000603957	0.00096629	0	0	0	0.999461566235;1.34580645981e-07;0.000953274321905	0.000538441997195;1.86449081128e-11;1.17687055015e-05	MLXIPL,GCKR	rs780094,rs1260326,rs17145750,rs13226650	-
Crohns disease	Palmitoleic acid (16:1n-7) plasma levels	163;5;2	163;5;2	168;6;2	0.0006;0.0441	1.34694e-07	1.34694e-07	0.00060437	0.000791523	0	0	0	1.34678111849e-07;1.34678111849e-07;0.000783826522814	6.97263474268e-12;6.97263474268e-12;4.17297258798e-06	TMEM258,GCKR	rs102275,rs780093	rs102275,rs780093
Fasting insulin-related traits (interaction with BMI)	Triglycerides	11;74;1	11;74;2	17;64;3	0.0006;0.0476	0.000581277	1.5154e-07	0.00067996	1.38813e-05	0	0	0	0.000581125464868;1.51516694076e-07;1.37514412907e-05	1.49493837322e-07;2.24374526876e-11;1.18203255205e-07	NYAP2,GCKR,MIR5702	rs780094,rs2943634,rs2972146	rs780094
Alzheimers disease (late onset)	C-reactive protein	20;42;2	20;42;2	22;34;2	0.0006;0.0328	1.66871e-07	1.66871e-07	0.000748752	0.000487833	0	0	0	1.6684286115e-07;1.6684286115e-07;0.0004832786444	2.65803760939e-11;2.65803760939e-11;4.16568775322e-06	APOC1,TOMM40	rs4420638,rs2075650	rs4420638,rs2075650
Age-related macular degeneration	Alzheimers disease (late onset)	42;20;2	42;20;2	35;22;2	0.0006;0.0337	1.66871e-07	1.66871e-07	0.000748752	0.000517097	0	0	0	1.66842861253e-07;1.66842861253e-07;0.000512118677405	2.4392204588e-11;2.4392204588e-11;4.32512374193e-06	APOC1,TOMM40	rs4420638,rs2075650	rs4420638,rs2075650
Fasting glucose-related traits	Phospholipid levels (plasma)	17;50;2	17;50;2	22;51;2	0.0006;0.0491	1.69942e-07	1.69942e-07	0.000762529	0.00109778	0	0	0	1.69912712562e-07;1.69912712562e-07;0.00108209168075	2.73973142049e-11;2.73973142049e-11;1.47983992432e-05	FADS1,GCKR	rs780094,rs174550	rs780094,rs174550
Liver enzyme levels (alkaline phosphatase)	Platelet counts	14;62;0	14;62;2	21;73;1	0.0006;0.0671	1	1.75533e-07	0.000787616	0.0650553	0.01	0	0	0.999380174751;1.75502698967e-07;0.0630202806809	0.000619827756676;2.86437912611e-11;0.00200958350178	JMJD1C	rs4246215,rs7923609,rs174601,rs10761731	-
Alzheimers disease	C-reactive protein	21;42;2	21;42;2	13;34;2	0.0006;0.0194	1.84433e-07	1.84433e-07	0.000827553	0.000166113	0	0	0	1.84399999455e-07;1.84399999455e-07;0.000165259080356	3.10098407155e-11;3.10098407155e-11;7.80063406445e-07	APOC1,TOMM40	rs4420638,rs2075650	rs4420638,rs2075650
Age-related macular degeneration	Alzheimers disease	42;21;2	42;21;2	35;13;2	0.0006;0.0199	1.84433e-07	1.84433e-07	0.000827553	0.000176124	0	0	0	1.84399999481e-07;1.84399999481e-07;0.000175190227222	2.86870088736e-11;2.86870088736e-11;7.26437981846e-07	APOC1,TOMM40	rs4420638,rs2075650	rs4420638,rs2075650
Lipid metabolism phenotypes	Phospholipid levels (plasma)	18;50;1	18;50;2	25;51;4	0.0006;0.0558	0.000642666	1.9118e-07	0.000857826	2.69572e-07	0	0	0	0.000642474745238;1.91145247695e-07;2.67239330587e-07	1.87359858669e-07;3.28760020934e-11;1.90628536073e-09	RPL28P4,FADS1,NTAN1,LIPC	rs10468017,rs35853021,rs174547	rs174547
Metabolic syndrome	Obesity-related traits	29;31;0	29;31;2	30;37;3	0.0006;0.0486	1	1.92571e-07	0.000864067	1.54241e-05	0	0	0	0.999358046515;1.92535280228e-07;1.52690312405e-05	0.000641957126084;3.24660902502e-11;1.31244815255e-07	ZNF259,FTO,MTNR1B	rs3741298,rs9940128,rs9930506,rs964184	-
Cholesterol	Hematology traits	65;14;0	65;14;2	66;18;1	0.0006;0.052	1	1.93073e-07	0.000866321	0.050783	0	0	0	0.999350190474;1.93038722803e-07;0.04956136608	0.000649822204336;2.74998072319e-11;0.00115821310451	FADS1	rs1800562,rs174546,rs174548,rs1408272	-
Crohns disease	Type 2 diabetes	163;92;1	163;92;3	168;89;5	0.0107;0.6548	0.0106552	1.93087e-07	0.000866382	0.000511986	0	0	0	0.0105992188032;1.92596326906e-07;0.000461122583382	5.54078678896e-05;4.59383772212e-10;4.42511358559e-05	NOTCH2,CDKAL1,THADA,JAZF1,RASGRP1	rs7578597,rs10923931,rs10495903,rs3897478,rs864745	rs864745
Rheumatoid arthritis	Type 1 diabetes autoantibodies	51;18;2	51;18;2	60;24;4	0.0007;0.0631	1.98982e-07	1.98982e-07	0.000892832	4.39802e-07	0	0	0	1.98944820705e-07;1.98944820705e-07;4.35482768817e-07	3.10763230909e-11;3.10763230909e-11;2.73905050057e-09	IL2RA,PTPN2,PTPN22,CTLA4	rs2476601,rs3087243	rs2476601,rs3087243
Hematology traits	LDL cholesterol	14;67;0	14;67;2	18;61;1	0.0007;0.0481	1	2.05231e-07	0.000920872	0.0470228	0	0	0	0.999330204583;2.05192933006e-07;0.0459780738235	0.000669798317935;3.64169879567e-11;0.00102864876057	FADS1	rs1800562,rs174546,rs174548,rs1408272	-
Alcohol consumption	HDL cholesterol	11;92;2	11;92;2	11;83;3	0.0007;0.04	2.34838e-07	2.34838e-07	0.00105372	7.48033e-06	0	0	0	2.34792850257e-07;2.34792850257e-07;7.42782236577e-06	4.38197691631e-11;4.38197691631e-11;4.88312249155e-08	CUX2,HECTD4,MYL2	rs2074356,rs12229654	rs2074356,rs12229654
C-reactive protein	Fasting glucose-related traits (interaction with BMI)	42;24;1	42;24;2	34;32;2	0.0007;0.0476	0.000719758	2.42384e-07	0.00108758	0.00103774	0	0	0	0.000719515179906;2.42333511807e-07;0.00102322278096	2.32294296199e-07;4.45312910166e-11;1.32177736884e-05	GCKR,LOC157273	rs9987289,rs780094,rs4841132	rs780094
Coronary heart disease	Liver enzyme levels (alkaline phosphatase)	73;14;1	73;14;2	63;21;2	0.0007;0.0579	0.000729756	2.4393e-07	0.00109451	0.00152071	0	0	0	0.000729512090238;2.43880276901e-07;0.00149502517541	2.2652200546e-07;3.91556631231e-11;2.22136833736e-05	LCN1P2,ABO	rs579459,rs6984305,rs6601299	rs579459
Dupuytrens disease	Inflammatory bowel disease	9;118;0	9;118;2	13;168;2	0.0008;0.0956	1	2.53482e-07	0.00113737	0.00397884	0	0	0	0.999241680653;2.53432731479e-07;0.00387288786051	0.000758320605198;4.77656385805e-11;0.000104197119004	ZBTB40,MIR4418	rs38904,rs7524102,rs4730775,rs12568930	-
Inflammatory bowel disease	Kawasaki disease	118;9;2	118;9;2	168;13;3	0.0008;0.0956	2.53482e-07	2.53482e-07	0.00113737	0.000105957	0	0	0	2.53432732678e-07;2.53432732678e-07;0.000104038209218	3.33585478633e-11;3.33585478633e-11;1.14457182954e-06	RPL13P2,FCGR2A,CD40	rs1569723,rs1801274	rs1569723,rs1801274
Fasting glucose-related traits	Platelet counts	17;62;0	17;62;2	22;73;1	0.0008;0.0703	1	2.62312e-07	0.00117699	0.0680468	0	0	0	0.999247403444;2.62256024461e-07;0.0658128953516	0.00075259961085;5.3505563512e-11;0.00220610384416	GCKR	rs4246215,rs780094,rs174550,rs1260326	-
Platelet counts	Sex hormone-binding globulin levels	62;17;0	62;17;2	73;23;2	0.0008;0.0735	1	2.62312e-07	0.00117699	0.00244159	0.01	0	0	0.999247401806;2.62256024031e-07;0.00238858058009	0.000752611702144;4.65010742789e-11;4.65289917877e-05	GCKR,JMJD1C	rs10761731,rs1260326,rs780093,rs7910927	-
Celiac disease	Vitiligo	33;33;1	33;33;2	50;41;3	0.0008;0.0898	0.000777573	2.84344e-07	0.00127585	9.92879e-05	0	0	0	0.000777288387993;2.84278461877e-07;9.7348281868e-05	2.75735782744e-07;5.92092653007e-11;1.67540045517e-06	LPP,ATXN2,BACH2	rs1464510,rs653178,rs4766578	rs1464510
Cholesterol	Fasting glucose-related traits	65;17;0	65;17;2	66;22;2	0.0008;0.0636	1	2.88523e-07	0.0012946	0.00183077	0	0	0	0.999211000272;2.88458485704e-07;0.00179663037041	0.00078901571724;5.37052092628e-11;2.97496277918e-05	FADS1,GCKR	rs780094,rs174546,rs174550,rs1260326	-
Fasting glucose-related traits (interaction with BMI)	Phospholipid levels (plasma)	24;50;2	24;50;2	32;51;2	0.0009;0.0715	3.44827e-07	3.44827e-07	0.00154724	0.00232374	0	0	0	3.44740108545e-07;3.44740108545e-07;0.00227401897744	8.15338455916e-11;8.15338455916e-11;4.69628370023e-05	FADS1,GCKR	rs780094,rs174550	rs780094,rs174550
C-reactive protein	Metabolic syndrome	42;29;1	42;29;2	34;30;2	0.0009;0.0447	0.000869643	3.56517e-07	0.00159969	0.000911817	0	0	0	0.000869286870502;3.56425184385e-07;0.000899906554919	3.4423702212e-07;8.23082119675e-11;1.07684561029e-05	TOMM40,GCKR	rs780094,rs157582,rs2075650	rs780094
Fasting glucose-related traits	Triglycerides	17;74;1	17;74;2	22;64;2	0.0009;0.0617	0.000898197	3.7464e-07	0.00168101	0.00172268	0	0	0	0.000897822047094;3.74543864778e-07;0.0016915513144	3.69583565657e-07;9.24492927976e-11;2.97355814779e-05	FADS1,GCKR	rs780094,rs174548,rs174546,rs174550,rs174547	rs780094
Sex hormone-binding globulin levels	Triglycerides	17;74;0	17;74;2	23;64;2	0.0009;0.0645	1	3.7464e-07	0.00168101	0.00188334	0	0	0	0.999101795281;3.74543864778e-07;0.00184761661938	0.000898202463759;9.24492927976e-11;3.41308278692e-05	GCKR,JMJD1C	rs10761731,rs1260333,rs7910927,rs780094,rs780093,rs1260326	-
Alzheimers disease (late onset)	Cholesterol	20;65;2	20;65;2	22;66;2	0.0009;0.0636	4.03048e-07	4.03048e-07	0.00180848	0.00183077	0	0	0	4.02939070716e-07;4.02939070716e-07;0.0017966303704	1.03827363408e-10;1.03827363408e-10;3.26662280868e-05	APOC1,TOMM40	rs4420638,rs2075650	rs4420638,rs2075650
Alzheimers disease	Cholesterol	21;65;2	21;65;2	13;66;2	0.001;0.0376	4.45461e-07	4.45461e-07	0.00199878	0.000628644	0	0	0	4.45333667215e-07;4.45333667215e-07;0.000622184627038	1.21128095382e-10;1.21128095382e-10;6.17518698552e-06	APOC1,TOMM40	rs4420638,rs2075650	rs4420638,rs2075650
Thyroid hormone levels	Urate levels	26;53;0	26;53;2	39;55;5	0.001;0.0939	1	4.56724e-07	0.00204932	3.63889e-08	0	0	0	0.999016168801;4.56590745159e-07;3.59367287369e-08	0.000983838339896;1.2561776293e-10;3.41326109668e-10	MAF,VEGFA,INSR,DYNLRB2,C6ORF223	rs9472138,rs3813582,rs7188445,rs729761	-
Liver enzyme levels (gamma-glutamyl transferase)	Urate levels	26;53;1	26;53;2	35;55;4	0.001;0.0843	0.000983829	4.56724e-07	0.00204932	1.49143e-06	0	0	0	0.000983372129406;4.56590745159e-07;1.47076448623e-06	4.48117613241e-07;1.2561776293e-10;1.71863567753e-08	MAF,GCKR,HNF1A,DYNLRB2	rs1178977,rs17145750,rs1260326	rs1260326
Alzheimers disease	LDL cholesterol	21;67;2	21;67;2	13;61;2	0.001;0.0347	4.73508e-07	4.73508e-07	0.00212463	0.000537188	0	0	0	4.73368277784e-07;4.73368277784e-07;0.000532098709052	1.33031636686e-10;1.33031636686e-10;4.84596617966e-06	APOC1,TOMM40	rs4420638,rs157580	rs4420638,rs157580
Ankylosing spondylitis	Multiple sclerosis	17;84;1	17;84;2	23;97;2	0.001;0.0977	0.00101952	4.83489e-07	0.00216941	0.00426277	0	0	0	0.00101903287961;4.83346914673e-07;0.00413906651254	4.77740538873e-07;1.36557352561e-10;0.00012015061784	KPNB1,TBKBP1	rs2297909,rs8070463,rs7522462	rs8070463
Crohns disease	Leprosy	163;9;1	163;9;2	168;11;5	0.001;0.0809	0.00104737	4.84748e-07	0.00217507	9.05002e-09	0	0	0	0.00104688751024;4.84618211783e-07;8.9850644524e-09	4.30954352907e-07;8.85479185586e-11;9.45773580367e-12	IL23R,NOD2,LACC1,TNFSF15,COX6B1P6	rs3810936,rs4263839,rs3764147,rs6478108	rs3764147
Fasting glucose-related traits (interaction with BMI)	Platelet counts	24;62;0	24;62;2	32;73;1	0.0011;0.1023	1	5.32233e-07	0.00238813	0.0974473	0	0	0	0.998937677283;5.32065813291e-07;0.0927486852402	0.00106233422282;1.59224295279e-10;0.00464276675826	GCKR	rs4246215,rs780094,rs174550,rs1260326	-
Metabolic syndrome	Urate levels	29;53;0	29;53;2	30;55;1	0.0011;0.0723	1	5.70512e-07	0.00255989	0.0698296	0	0	0	0.998902710334;5.70324872013e-07;0.0674569756768	0.00109729819448;1.76527936693e-10;0.00233356266407	GCKR	rs1178977,rs780094,rs13226650,rs1260326,rs780093	-
Fasting glucose-related traits (interaction with BMI)	LDL cholesterol	24;67;0	24;67;2	32;61;2	0.0011;0.0855	1	6.22266e-07	0.00279211	0.00330628	0	0	0	0.998852051522;6.22054513942e-07;0.00322115725832	0.00114795919434;2.02428298627e-10;8.12056814787e-05	FADS1,LOC157273	rs9987289,rs4841132,rs174546,rs174550,rs2126259	-
Liver enzyme levels (gamma-glutamyl transferase)	Platelet counts	26;62;1	26;62;2	35;73;2	0.0012;0.1119	0.0011508	6.26688e-07	0.00281195	0.00560171	0	0	0	0.00115017497897;6.26473072442e-07;0.00541112385066	6.16595467628e-07;2.04524866313e-10;0.000183403568577	GCKR,EXOC3L4	rs944002,rs2297067,rs1260326	rs1260326
Primary biliary cirrhosis	Systemic lupus erythematosus	32;52;2	32;52;2	38;51;1	0.0012;0.0849	6.7064e-07	6.7064e-07	0.00300916	0.0815152	0	0	0	6.7040015512e-07;6.7040015512e-07;0.0782496747451	2.25787557458e-10;2.25787557458e-10;0.00320847800962	TNPO3	rs2293370,rs6804441,rs10488631,rs12531711	rs10488631,rs12531711
Coronary heart disease	End-stage coagulation	73;23;0	73;23;2	63;18;2	0.0012;0.0497	1	6.77972e-07	0.00304206	0.00111387	0	0	0	0.998801390294;6.77731350293e-07;0.00109801555858	0.00119863916166;2.09779068227e-10;1.33441178285e-05	LCN1P2,ABO	rs643434,rs579459,rs651007,rs514659	-
Chronic kidney disease	Red blood cell traits	29;58;0	29;58;2	40;69;1	0.0012;0.1209	1	6.84322e-07	0.00307055	0.114098	0	0	0.03	0.998799251047;6.84075547959e-07;0.107580554965	0.001200756861;2.33688183239e-10;0.00643717895869	PRKAG2	rs7805747,rs3184504,rs653178,rs10480300	-
Celiac disease	Rheumatoid arthritis	33;51;0	33;51;2	50;60;5	0.0012;0.1314	1	6.86443e-07	0.00308007	2.04367e-07	0	0	0	0.998798542069;6.86194320462e-07;2.00670620359e-07	0.00120147074715;2.33758383375e-10;2.86926964205e-09	HLA-DQA1,TNFAIP3,PTPN2,MMEL1,BTF3L4P3	rs6920220,rs3748816,rs3890745,rs2327832	-
Cholesterol	Liver enzyme levels (gamma-glutamyl transferase)	65;26;1	65;26;2	66;35;3	0.0012;0.1012	0.00120645	6.893e-07	0.00309289	0.000141254	0	0	0	0.00120576400621;6.89051810384e-07;0.000138140005869	6.62829587568e-07;2.1991078875e-10;2.62221362967e-06	FUT2,GCKR,HNF1A	rs516246,rs492602,rs1260326	rs1260326
E-selectin levels	Soluble E-selectin levels	1;1;0	1;1;1	2;2;2	0.0;0.0002	1	7.14286e-07	0.003205	3.83538e-09	0	0	0	0.999999284745;7.1428571367e-07;3.83538482318e-09	7.1428622449e-07;0.0;0.0	LCN1P2,ABO	rs579459,rs651007	-
Obesity (early onset extreme)	Subcutaneous adipose tissue	1;1;0	1;1;1	1;1;1	0.0;0.0	1	7.14286e-07	0.003205	4.37905e-05	0	0	0	0.999999284745;7.1428571367e-07;4.3790506218e-05	7.1428622449e-07;0.0;0.0	FTO	rs9922619,rs1121980	-
Age-related macular degeneration (CNV vs. GA)	Age-related macular degeneration (wet)	1;1;0	1;1;1	1;1;0	0.0;0.0	1	7.14286e-07	0.003205	1	0	0	0	0.999999284745;7.1428571367e-07;0.999956209473	7.1428622449e-07;0.0;4.37924239107e-05	-	rs10490924,rs11200638	-
Blue vs. brown eyes	Iris color	1;1;0	1;1;1	1;1;1	0.0;0.0	1	7.14286e-07	0.003205	4.37905e-05	0	0	0	0.999999284745;7.1428571367e-07;4.3790506218e-05	7.1428622449e-07;0.0;0.0	HERC2	rs1667394,rs916977	-
Recombination rate (females)	Recombination rate (males)	1;1;0	1;1;1	1;1;1	0.0;0.0	1	7.14286e-07	0.003205	4.37905e-05	0	0	0	0.999999284745;7.1428571367e-07;4.3790506218e-05	7.1428622449e-07;0.0;0.0	RNF212	rs3796619,rs1670533	-
Body mass in chronic obstructive pulmonary disease	Subcutaneous adipose tissue	1;1;0	1;1;1	1;1;1	0.0;0.0	1	7.14286e-07	0.003205	4.37905e-05	0	0	0	0.999999284745;7.1428571367e-07;4.3790506218e-05	7.1428622449e-07;0.0;0.0	FTO	rs9922619,rs8050136	-
Body mass in chronic obstructive pulmonary disease	Obesity (early onset extreme)	1;1;0	1;1;1	1;1;1	0.0;0.0	1	7.14286e-07	0.003205	4.37905e-05	0	0	0	0.999999284745;7.1428571367e-07;4.3790506218e-05	7.1428622449e-07;0.0;0.0	FTO	rs8050136,rs1121980	-
Cholelithiasis-related traits in sickle cell anemia	Circulating cell-free DNA	1;1;0	1;1;1	9;9;9	0.0;0.0035	1	7.14286e-07	0.003205	2.15212e-34	0	0	0	0.999999284745;7.1428571367e-07;2.15212481894e-34	7.1428622449e-07;0.0;0.0	UGT1A10,UGT1A3,UGT1A1,UGT1A6,UGT1A7,UGT1A4,UGT1A5,UGT1A8,UGT1A9	rs6742078,rs887829	-
Non-alcoholic fatty liver disease	Nonalcoholic fatty liver disease	1;1;0	1;1;1	1;1;1	0.0;0.0	1	7.14286e-07	0.003205	4.37905e-05	0	0	0	0.999999284745;7.1428571367e-07;4.3790506218e-05	7.1428622449e-07;0.0;0.0	PNPLA3	rs2896019,rs738409	-
Primary biliary cirrhosis	Type 1 diabetes	32;54;0	32;54;2	38;71;3	0.0012;0.1181	1	7.23724e-07	0.00324735	0.000224707	0	0	0	0.998766439949;7.23455129987e-07;0.000218861259378	0.00123357625148;2.53972403631e-10;5.38735124014e-06	MTCO3P1,CLEC16A,HLA-DQB1	rs12924729,rs12708716,rs2903692,rs9303277,rs2290400	-
Age-related macular degeneration	C-reactive protein	42;42;2	42;42;2	35;34;2	0.0013;0.0521	7.55874e-07	7.55874e-07	0.00339161	0.0012414	0	0	0	7.55586494558e-07;7.55586494558e-07;0.0012222944451	2.67555504993e-10;2.67555504993e-10;1.7493550149e-05	APOC1,TOMM40	rs4420638,rs2075650	rs4420638,rs2075650
Fasting glucose-related traits (interaction with BMI)	Triglycerides	24;74;1	24;74;2	32;64;2	0.0013;0.0897	0.00126781	7.60117e-07	0.00341064	0.00363281	0	0	0	0.00126705090494;7.598301287e-07;0.00353454859465	7.49862254043e-07;2.75102440707e-10;9.39647533392e-05	FADS1,GCKR	rs780094,rs174548,rs174546,rs174550,rs174547	rs780094
Celiac disease	Type 1 diabetes	33;54;1	33;54;2	50;71;4	0.0013;0.1555	0.00127209	7.70397e-07	0.00345677	1.77319e-05	0	0	0	0.00127131605032;7.70101047132e-07;1.72533898758e-05	7.561540534e-07;2.79362460276e-10;4.17103349117e-07	PTPN2,KIAA1109,HLA-DQA1,BACH2	rs17696736,rs3184504,rs1893217,rs653178	rs1893217
Mean corpuscular hemoglobin	Platelet counts	29;62;2	29;62;2	28;73;3	0.0013;0.0895	7.82811e-07	7.82811e-07	0.00351247	9.69387e-05	0	0	0	7.82508817842e-07;7.82508817842e-07;9.50823779641e-05	2.87410232482e-10;2.87410232482e-10;1.71267366892e-06	RCL1,MYB,HBS1L	rs9399137,rs7775698	rs9399137,rs7775698
Chronic kidney disease	Platelet counts	29;62;1	29;62;2	40;73;1	0.0013;0.1279	0.0012835	7.82811e-07	0.00351247	0.120307	0	0	0	0.00128271978917;7.82508817842e-07;0.113039181957	7.70206213242e-07;2.87410232482e-10;0.00718500010662	GCKR	rs3184504,rs653178,rs1260326	rs1260326
Alzheimers disease (late onset)	HDL cholesterol	20;92;2	20;92;2	22;83;2	0.0013;0.08	8.10946e-07	8.10946e-07	0.00363872	0.00287587	0	0	0	8.10633406085e-07;8.10633406085e-07;0.00280804073923	3.02629259022e-10;3.02629259022e-10;6.55246794028e-05	PVRL2,APOC1	rs519113,rs4420638	rs519113,rs4420638
Cholesterol	Chronic kidney disease	65;29;1	65;29;2	66;40;2	0.0013;0.1156	0.00134557	8.61017e-07	0.00386338	0.00597834	0	0	0	0.00134470618321;8.60668517162e-07;0.00576729956185	8.31378610104e-07;3.13083967737e-10;0.000196593802532	GCKR,ATXN2	rs11065987,rs653178,rs1260326	rs1260326
Colorectal cancer	Prostate cancer	28;68;1	28;68;2	38;72;3	0.0014;0.1198	0.00135912	8.7794e-07	0.00393932	0.000234208	0	0	0	0.00135824375213;8.77581409434e-07;0.000228025848622	8.65052475407e-07;3.42952333099e-10;5.70450996287e-06	SLC22A3,POU5F1B,SRRM1P1	rs9364554,rs7758229,rs6983267	rs6983267
Liver enzyme levels (gamma-glutamyl transferase)	Triglycerides	26;74;1	26;74;2	35;64;2	0.0014;0.0981	0.00137339	8.95004e-07	0.00401588	0.00433442	0	0	0	0.00137249533228;8.94635477415e-07;0.00420554184942	8.82931111898e-07;3.53366717225e-10;0.000123285543276	MLXIPL,GCKR	rs1178979,rs3812316,rs17145750,rs2240466,rs714052,rs17145738,rs1260326	rs1260326
Birth weight	Height	7;294;2	7;294;2	9;322;2	0.0015;0.1269	9.22309e-07	9.22309e-07	0.0041384	0.00668352	0	0	0	9.21988550048e-07;9.21988550048e-07;0.00646444629431	3.17371002341e-10;3.17371002341e-10;0.000217215178094	LCORL,HMGA2	rs1042725,rs724577	rs1042725,rs724577
Fasting glucose-related traits (interaction with BMI)	HDL cholesterol	24;92;0	24;92;2	32;83;2	0.0016;0.1163	1	1.1778e-06	0.00528481	0.00603147	0.02	0	0	0.998424034405;1.17724891325e-06;0.00581866286795	0.00157597855829;5.37200660067e-10;0.000205774354697	FADS1,LOC157273	rs9987289,rs4841132,rs174547,rs174548,rs174546,rs174550	-
C-reactive protein	Urate levels	42;53;1	42;53;2	34;55;2	0.0016;0.0819	0.00158879	1.2095e-06	0.00542701	0.0030411	0	0	0	0.00158758041009;1.20890939612e-06;0.00296607062038	1.18672386148e-06;5.54427337216e-10;7.11952888129e-05	GCKR,HNF1A	rs780093,rs780094,rs2244608,rs1260326,rs1183910	rs1260326
Crohns disease	Liver enzyme levels (alkaline phosphatase)	163;14;0	163;14;2	168;21;3	0.0016;0.1545	1	1.22487e-06	0.00549598	0.000471866	0	0	0	0.998371224255;1.22430292087e-06;0.000456525806923	0.0016288699017;4.45904480559e-10;1.14731350791e-05	LINC00861,FUT2,TRIB1	rs102275,rs516246,rs174601,rs281377	-
Crohns disease	Waist-hip ratio	163;14;0	163;14;2	168;21;2	0.0016;0.1545	1	1.22487e-06	0.00549598	0.0103073	0	0	0	0.998371224255;1.22430292087e-06;0.00983542440664	0.0016288699017;4.45904480559e-10;0.000412190878922	RSPO3,CPEB4	rs9491696,rs9491697,rs17695092,rs6861681	-
Coronary heart disease	Obesity-related traits	73;31;0	73;31;2	63;37;3	0.0016;0.1021	1	1.24574e-06	0.00558963	0.000145411	0	0	0	0.99838481886;1.24512743608e-06;0.000142167087764	0.00161522487724;5.52291008387e-10;2.75840789573e-06	COL4A1,ZNF259,ABO	rs3741298,rs657152,rs514659,rs964184	-
Mean corpuscular volume	Platelet counts	37;62;2	37;62;2	39;73;4	0.0016;0.1247	1.28382e-06	1.28382e-06	0.00576052	7.26163e-06	0	0	0	1.28318279622e-06;1.28318279622e-06;7.10798592054e-06	6.1101302962e-10;6.1101302962e-10;1.34230169502e-07	RCL1,TRIM58,MYB,HBS1L	rs9399137,rs7775698	rs9399137,rs7775698
Anticoagulant levels	Prothrombin time	1;2;0	1;2;1	1;2;0	0.0;0.0001	1	1.42857e-06	0.00641	1	0	0	0	0.99999857131;1.42857142734e-06;0.99991241893	1.42857244898e-06;0.0;8.75848478213e-05	-	rs2295888,rs867186	-
Ankle-brachial index	Myocardial infarction	1;2;0	1;2;1	1;4;1	0.0;0.0002	1	1.42857e-06	0.00641	0.000175162	0	0	0	0.99999857131;1.42857142734e-06;0.000175162024872	1.42857244898e-06;0.0;0.0	CDKN2B-AS1	rs10757269,rs10757278	-
Subcutaneous adipose tissue	Waist circumference	1;2;0	1;2;1	1;2;1	0.0;0.0001	1	1.42857e-06	0.00641	8.7581e-05	0	0	0	0.99999857131;1.42857142734e-06;8.7581012436e-05	1.42857244898e-06;0.0;0.0	FTO	rs1558902,rs9922619	-
Aortic-valve calcification	Lipoprotein-associated phospholipase A2 activity change in response to statin therapy	1;2;1	1;2;1	1;1;1	0.0;0.0	1.42857e-06	1.42857e-06	0.00641	4.37905e-05	0	0	0	1.42857142734e-06;1.42857142734e-06;4.3790506218e-05	0.0;0.0;0.0	LPA	rs10455872	rs10455872
Body mass in chronic obstructive pulmonary disease	Waist circumference	1;2;0	1;2;1	1;2;1	0.0;0.0001	1	1.42857e-06	0.00641	8.7581e-05	0	0	0	0.99999857131;1.42857142734e-06;8.7581012436e-05	1.42857244898e-06;0.0;0.0	FTO	rs1558902,rs8050136	-
Red vs non-red hair color	Sunburns	1;2;1	1;2;1	1;2;1	0.0;0.0001	1.42857e-06	1.42857e-06	0.00641	8.7581e-05	0	0	0	1.42857142734e-06;1.42857142734e-06;8.7581012436e-05	0.0;0.0;0.0	MC1R	rs1805007	rs1805007
Angiotensin-converting enzyme activity	E-selectin levels	2;1;0	2;1;1	3;2;2	0.0;0.0003	1	1.42857e-06	0.00641	1.15062e-08	0	0	0	0.99999856949;1.42857142474e-06;1.15061544697e-08	1.42857295919e-06;0.0;0.0	LCN1P2,ABO	rs651007,rs495828	-
Obesity (early onset extreme)	Waist circumference	1;2;0	1;2;1	1;2;1	0.0;0.0001	1	1.42857e-06	0.00641	8.7581e-05	0	0	0	0.99999857131;1.42857142734e-06;8.7581012436e-05	1.42857244898e-06;0.0;0.0	FTO	rs1558902,rs1121980	-
Acenocoumarol maintenance dosage	Response to clopidogrel therapy	2;1;0	2;1;1	3;2;2	0.0;0.0003	1	1.42857e-06	0.00641	1.15062e-08	0	0	0	0.99999856949;1.42857142474e-06;1.15061544697e-08	1.42857295919e-06;0.0;0.0	HELLS,CYP2C18	rs12777823,rs12772169	-
Factor VII	Prothrombin time	1;2;1	1;2;1	1;2;1	0.0;0.0001	1.42857e-06	1.42857e-06	0.00641	8.7581e-05	0	0	0	1.42857142734e-06;1.42857142734e-06;8.7581012436e-05	0.0;0.0;0.0	F7	rs561241	rs561241
Angiotensin-converting enzyme activity	Soluble E-selectin levels	2;1;0	2;1;1	3;2;2	0.0;0.0003	1	1.42857e-06	0.00641	1.15062e-08	0	0	0	0.99999856949;1.42857142474e-06;1.15061544697e-08	1.42857295919e-06;0.0;0.0	LCN1P2,ABO	rs579459,rs495828	-
Rheumatoid arthritis	Systemic lupus erythematosus	51;52;1	51;52;2	60;51;7	0.0019;0.134	0.00189256	1.72314e-06	0.00773174	6.36886e-11	0	0	0	0.00189083843114;1.72213780398e-06;6.28735383108e-11	1.69008796727e-06;9.47545331247e-10;4.53957867391e-13	BLK,TNPO3,ARID5B,TNFAIP3,HLA-DRB1,HLA-DQA1,FAM167A	rs13277113,rs2736340,rs2618476,rs10488631	rs10488631
Crohns disease	Fasting glucose-related traits	163;17;0	163;17;2	168;22;1	0.002;0.1618	1	1.83015e-06	0.00821188	0.150003	0.01	0	0.04	0.998022539289;1.82909624677e-06;0.138719793876	0.00197757023272;8.706832593e-10;0.0108731324852	GCKR	rs780094,rs102275,rs174550,rs780093	-
Age-related macular degeneration	LDL cholesterol	42;67;2	42;67;2	35;61;4	0.002;0.0935	1.94012e-06	1.94012e-06	0.00870532	2.26724e-06	0	0	0	1.93891848381e-06;1.93891848381e-06;2.23213200537e-06	1.14748534762e-09;1.14748534762e-09;2.97748252941e-08	APOC1,HERPUD1,CETP,TOMM40	rs4420638,rs3764261	rs4420638,rs3764261
Obesity-related traits	Type 2 diabetes	31;92;0	31;92;2	37;89;2	0.002;0.1442	1	1.98375e-06	0.00890108	0.00915496	0	0	0	0.997964843812;1.98251612155e-06;0.00875098848964	0.00203518111164;1.1926572925e-09;0.000391783062591	FTO,MTNR1B	rs9930506,rs9939609,rs8050136,rs10830963,rs1387153,rs11642841	-
Blood pressure	Coronary heart disease	40;73;1	40;73;2	53;63;5	0.0021;0.1462	0.00208362	2.08899e-06	0.0093733	3.52238e-07	0	0	0	0.00208153495587;2.08764772263e-06;3.45072095106e-07	2.06045216605e-06;1.28698627782e-09;5.64007498201e-09	ATP2B1,HECTD4,CNNM2,PHACTR1,MRPL2P1	rs11066280,rs12413409,rs11191593	rs11066280
Gallstones	Phytosterol levels	1;3;0	1;3;1	2;2;1	0.0;0.0002	1	2.14286e-06	0.009615	0.000175158	0	0	0	0.999997858573;2.14285714491e-06;0.0001751543541	2.14285867347e-06;0.0;1.91794437116e-09	ABCG8	rs41360247,rs11887534	-
Corneal astigmatism	Corneal curvature	1;3;0	1;3;1	1;3;1	0.0;0.0001	1	2.14286e-06	0.009615	0.000131372	0	0	0	0.999997858573;2.14285714491e-06;0.000131371518652	2.14285867347e-06;0.0;0.0	PDGFRA	rs7677751,rs17084051	-
Abdominal aortic aneurysm	Ankle-brachial index	3;1;0	3;1;1	3;1;1	0.0;0.0001	1	2.14286e-06	0.009615	0.000131372	0	0	0	0.99999785796;2.1428571436e-06;0.000131371518656	2.14286020409e-06;0.0;0.0	CDKN2B-AS1	rs10757269,rs2383207	-
Allergic rhinitis	IgE grass sensitization	1;3;1	1;3;1	2;6;2	0.0;0.0005	2.14286e-06	2.14286e-06	0.009615	5.75308e-08	0	0	0	2.14285714491e-06;2.14285714491e-06;5.7530772348e-08	0.0;0.0;0.0	LRRC32,C11ORF30	rs2155219	rs2155219
Ankle-brachial index	Coronary artery calcification	1;3;0	1;3;1	1;3;1	0.0;0.0001	1	2.14286e-06	0.009615	0.000131372	0	0	0	0.999997858573;2.14285714491e-06;0.000131371518652	2.14285867347e-06;0.0;0.0	CDKN2B-AS1	rs10757269,rs1333049,rs1537370	-
Blue vs. brown eyes	Eye color traits	1;3;0	1;3;1	1;3;1	0.0;0.0001	1	2.14286e-06	0.009615	0.000131372	0	0	0	0.999997858573;2.14285714491e-06;0.000131371518652	2.14285867347e-06;0.0;0.0	HERC2	rs1667394,rs12913832	-
Eye color traits	Iris color	3;1;0	3;1;1	3;1;1	0.0;0.0001	1	2.14286e-06	0.009615	0.000131372	0	0	0	0.99999785796;2.1428571436e-06;0.000131371518656	2.14286020409e-06;0.0;0.0	HERC2	rs916977,rs12913832	-
Antipsychotic drug-induced weight gain	Waist circumference and related phenotypes	1;3;0	1;3;1	2;5;2	0.0;0.0004	1	2.14286e-06	0.009615	3.83538e-08	0	0	0	0.999997858573;2.14285714491e-06;3.83538482319e-08	2.14285867347e-06;0.0;0.0	RPS3AP49,MC4R	rs12970134,rs489693	-
Conduct disorder (case status)	Conduct disorder (symptom count)	1;3;0	1;3;1	1;5;1	0.0;0.0002	1	2.14286e-06	0.009615	0.000218953	0	0	0	0.999997858573;2.14285714491e-06;0.000218952531091	2.14285867347e-06;0.0;0.0	C1QTNF7	rs1861046,rs16891867	-
Chronic kidney disease and serum creatinine levels	Renal function and chronic kidney disease	1;3;0	1;3;1	1;4;1	0.0;0.0002	1	2.14286e-06	0.009615	0.000175162	0	0	0	0.999997858573;2.14285714491e-06;0.000175162024872	2.14285867347e-06;0.0;0.0	UMOD	rs4293393,rs12917707	-
Aspirin hydrolysis (plasma)	Butyrylcholinesterase levels	1;3;0	1;3;1	2;3;1	0.0;0.0003	1	2.14286e-06	0.009615	0.000262732	0	0	0	0.999997858573;2.14285714491e-06;0.000262720025016	2.14285867347e-06;0.0;7.67177748464e-09	BCHE	rs6445035,rs1803274	-
Response to Vitamin E supplementation	Vitamin E levels	1;3;1	1;3;1	1;3;1	0.0;0.0001	2.14286e-06	2.14286e-06	0.009615	0.000131372	0	0	0	2.14285714491e-06;2.14285714491e-06;0.000131371518652	0.0;0.0;0.0	ZNF259	rs964184	rs964184
Red vs non-red hair color	Skin sensitivity to sun	1;3;1	1;3;1	1;1;1	0.0;0.0	2.14286e-06	2.14286e-06	0.009615	4.37905e-05	0	0	0	2.14285714491e-06;2.14285714491e-06;4.3790506218e-05	0.0;0.0;0.0	MC1R	rs1805007	rs1805007
Red blood cell traits	Urate levels	58;53;1	58;53;2	69;55;3	0.0022;0.1662	0.00219339	2.32116e-06	0.0104151	0.000618925	0	0	0	0.00219107037002;2.31958508579e-06;0.000595751039787	2.27749405404e-06;1.48959229068e-09;2.08956156603e-05	PRKAG2,SLC17A3,SLC17A1	rs3184504,rs10480300,rs653178	rs10480300
Phospholipid levels (plasma)	Platelet counts	50;62;1	50;62;2	51;73;2	0.0022;0.163	0.00221192	2.36051e-06	0.0105916	0.0116153	0	0	0	0.00220956305844;2.35889391877e-06;0.0110306780396	2.32255068097e-06;1.54069314882e-09;0.000563401286123	FEN1,GCKR	rs4246215,rs780094,rs1260326	rs4246215
Platelet counts	Urate levels	62;53;1	62;53;2	73;55;1	0.0023;0.1758	0.00234449	2.65511e-06	0.0119135	0.161641	0	0	0.01	0.00234183070171;2.65317377846e-06;0.148223596851	2.60516596986e-06;1.82559978276e-09;0.0132278836473	GCKR	rs3184504,rs653178,rs1260326	rs1260326
LDL cholesterol	Phospholipid levels (plasma)	67;50;1	67;50;2	61;51;3	0.0024;0.1362	0.0023901	2.75965e-06	0.0123825	0.000344707	0	0	0	0.0023873358022;2.75759935574e-06;0.000334225804025	2.70462926401e-06;1.92782706877e-09;9.35386119579e-06	FADS2,FADS1,ZNF259	rs174574,rs174546,rs964184	rs964184
HDL cholesterol	Mean corpuscular volume	92;37;0	92;37;2	83;39;3	0.0024;0.1417	1	2.84051e-06	0.0127454	0.000384979	0.01	0	0	0.997571412345;2.83837962106e-06;0.000372868129224	0.0024286665016;1.95930200154e-09;1.04218825526e-05	CITED2,UBE2L3,ATP5F1P6	rs632057,rs4821112,rs605066,rs181362	-
Burning and freckling	Red vs. non-red hair color	2;2;2	2;2;1	0;0;0	0.0;0.0	1.02041e-12	2.85714e-06	0.01282	1	0	0	0	1.02040889136e-12;2.85714080589e-06;nan	0.0;5.10205539362e-13;0.0	-	rs4911414,rs1015362	rs4911414,rs1015362
Body mass in chronic obstructive pulmonary disease	Obesity (extreme)	1;4;0	1;4;1	1;5;1	0.0;0.0002	1	2.85714e-06	0.01282	0.000218953	0	0	0	0.99999713951;2.85714285643e-06;0.000218952531091	2.85714489796e-06;0.0;0.0	FTO	rs1558902,rs8050136,rs9941349	-
Non-melanoma skin cancer	Red vs non-red hair color	4;1;1	4;1;1	5;1;1	0.0;0.0002	2.85714e-06	2.85714e-06	0.01282	0.000218953	0	0	0	2.85714285492e-06;2.85714285492e-06;0.000218952531091	0.0;0.0;0.0	MC1R	rs1805007	rs1805007
Obesity (early onset extreme)	Obesity (extreme)	1;4;0	1;4;1	1;5;1	0.0;0.0002	1	2.85714e-06	0.01282	0.000218953	0	0	0	0.99999713951;2.85714285643e-06;0.000218952531091	2.85714489796e-06;0.0;0.0	FTO	rs1558902,rs9941349,rs1121980	-
Breast cancer (survival)	Primary tooth development (number of teeth)	1;4;0	1;4;1	1;6;1	0.0;0.0003	1	2.85714e-06	0.01282	0.000262743	0	0	0	0.99999713951;2.85714285643e-06;0.000262743037308	2.85714489796e-06;0.0;0.0	RAD51B	rs1956529,rs3784099	-
Liver enzyme levels (alanine transaminase)	Nonalcoholic fatty liver disease	4;1;1	4;1;1	7;1;1	0.0;0.0003	2.85714e-06	2.85714e-06	0.01282	0.000306534	0	0	0	2.85714285492e-06;2.85714285492e-06;0.000306533543524	0.0;0.0;0.0	PNPLA3	rs738409	rs738409
Obesity (extreme)	Subcutaneous adipose tissue	4;1;0	4;1;1	5;1;1	0.0;0.0002	1	2.85714e-06	0.01282	0.000218953	0	0	0	0.999997138981;2.85714285492e-06;0.000218952531091	2.85714795919e-06;0.0;0.0	FTO	rs1558902,rs9922619,rs9941349	-
Liver enzyme levels (alanine transaminase)	Non-alcoholic fatty liver disease	4;1;0	4;1;1	7;1;1	0.0;0.0003	1	2.85714e-06	0.01282	0.000306534	0	0	0	0.999997138981;2.85714285492e-06;0.000306533543524	2.85714795919e-06;0.0;0.0	PNPLA3	rs2896019,rs738409	-
Age-related macular degeneration (CNV vs. GA)	Age-related macular degeneration (GA)	1;4;1	1;4;1	1;4;1	0.0;0.0002	2.85714e-06	2.85714e-06	0.01282	0.000175162	0	0	0	2.85714285643e-06;2.85714285643e-06;0.000175162024872	0.0;0.0;0.0	ARMS2	rs10490924	rs10490924
Response to hepatitis C treatment	Ribavirin-induced anemia	4;1;0	4;1;1	4;1;1	0.0;0.0002	1	2.85714e-06	0.01282	0.000175162	0	0	0	0.999997138981;2.85714285492e-06;0.000175162024871	2.85714795919e-06;0.0;0.0	ITPA	rs11697186,rs6139030,rs1127354	-
Lipid levels in hepatitis C treatment	Response to hepatitis C treatment	1;4;0	1;4;1	2;4;1	0.0;0.0004	1	2.85714e-06	0.01282	0.000350301	0	0	0	0.99999713951;2.85714285643e-06;0.000350278025123	2.85714489796e-06;0.0;1.72614993404e-08	IFNL3	rs12980275,rs12979860	-
Methotrexate clearance (acute lymphoblastic leukemia)	Response to statin therapy	1;4;0	1;4;1	1;5;1	0.0;0.0002	1	2.85714e-06	0.01282	0.000218953	0	0	0	0.99999713951;2.85714285643e-06;0.000218952531091	2.85714489796e-06;0.0;0.0	SLCO1B1	rs4149080,rs4149056	-
Freckling	Red vs non-red hair color	4;1;0	4;1;1	4;1;0	0.0;0.0002	1	2.85714e-06	0.01282	1	0	0	0	0.999997138981;2.85714285492e-06;0.999824837932	2.85714795919e-06;0.0;0.000175181202637	-	rs12931267,rs1805007	-
Age-related macular degeneration (GA)	Age-related macular degeneration (wet)	4;1;0	4;1;1	4;1;0	0.0;0.0002	1	2.85714e-06	0.01282	1	0	0	0	0.999997138981;2.85714285492e-06;0.999824837932	2.85714795919e-06;0.0;0.000175181202637	-	rs10490924,rs11200638	-
E-selectin levels	Soluble ICAM-1	1;4;0	1;4;1	2;3;1	0.0;0.0003	1	2.85714e-06	0.01282	0.000262732	0	0	0	0.99999713951;2.85714285643e-06;0.000262720025016	2.85714489796e-06;0.0;7.67177748464e-09	ABO	rs651007,rs507666	-
Soluble E-selectin levels	Soluble ICAM-1	1;4;0	1;4;1	2;3;1	0.0;0.0003	1	2.85714e-06	0.01282	0.000262732	0	0	0	0.99999713951;2.85714285643e-06;0.000262720025016	2.85714489796e-06;0.0;7.67177748464e-09	ABO	rs579459,rs507666	-
Hypertriglyceridemia	Response to Vitamin E supplementation	4;1;1	4;1;1	5;1;1	0.0;0.0002	2.85714e-06	2.85714e-06	0.01282	0.000218953	0	0	0	2.85714285492e-06;2.85714285492e-06;0.000218952531091	0.0;0.0;0.0	ZNF259	rs964184	rs964184
Blue vs. green eyes	Iris color	4;1;0	4;1;1	6;1;1	0.0;0.0003	1	2.85714e-06	0.01282	0.000262743	0	0	0	0.999997138981;2.85714285492e-06;0.000262743037307	2.85714795919e-06;0.0;0.0	HERC2	rs916977,rs1667394	-
Aortic-valve calcification	Response to statin therapy (LDL-C)	1;4;1	1;4;1	1;4;1	0.0;0.0002	2.85714e-06	2.85714e-06	0.01282	0.000175162	0	0	0	2.85714285643e-06;2.85714285643e-06;0.000175162024872	0.0;0.0;0.0	LPA	rs10455872	rs10455872
Aortic-valve calcification	Response to statin therapy	1;4;1	1;4;1	1;5;1	0.0;0.0002	2.85714e-06	2.85714e-06	0.01282	0.000218953	0	0	0	2.85714285643e-06;2.85714285643e-06;0.000218952531091	0.0;0.0;0.0	LPA	rs10455872	rs10455872
Thyroid function	Thyroid stimulating hormone	4;1;0	4;1;1	7;1;1	0.0;0.0003	1	2.85714e-06	0.01282	0.000306534	0	0	0	0.999997138981;2.85714285492e-06;0.000306533543524	2.85714795919e-06;0.0;0.0	PDE8B	rs2046045,rs4704397	-
Blue vs. brown eyes	Blue vs. green eyes	1;4;1	1;4;1	1;6;1	0.0;0.0003	2.85714e-06	2.85714e-06	0.01282	0.000262743	0	0	0	2.85714285643e-06;2.85714285643e-06;0.000262743037308	0.0;0.0;0.0	HERC2	rs1667394	rs1667394
Anticoagulant levels	Protein C levels	1;4;1	1;4;1	1;4;1	0.0;0.0002	2.85714e-06	2.85714e-06	0.01282	0.000175162	0	0	0	2.85714285643e-06;2.85714285643e-06;0.000175162024872	0.0;0.0;0.0	PROCR	rs867186	rs867186
Androgen levels	IgM levels	4;1;0	4;1;1	5;2;0	0.0;0.0004	1	2.85714e-06	0.01282	1	0	0	0	0.999997138981;2.85714285492e-06;0.999562133289	2.85714795919e-06;0.0;0.000437924232386	-	rs11552708,rs72829446	-
LDL cholesterol	Urate levels	67;53;0	67;53;2	61;55;2	0.0025;0.1469	1	3.10404e-06	0.0139278	0.00951685	0	0	0	0.997466678377;3.10158582304e-06;0.00908588219033	0.00253338353408;2.31211920713e-09;0.000409996235759	HNF1A,ATXN2	rs1169288,rs11065987,rs653178,rs2244608,rs2650000	-
Inflammatory bowel disease	Primary biliary cirrhosis	118;32;0	118;32;2	168;38;7	0.0027;0.2796	1	3.48798e-06	0.0156506	1.0716e-08	0.01	0	0	0.997306349259;3.48509159088e-06;1.04218423194e-08	0.00269376631973;2.62217329307e-09;1.33856638983e-10	IKZF3,TNFSF15,IRF8,PDGFB,SNORD83B,FENDRR,CXCR5	rs2488389,rs9303277,rs12134279,rs12946510	-
Soluble E-selectin levels	Soluble levels of adhesion molecules	1;5;1	1;5;1	2;5;2	0.0;0.0004	3.57143e-06	3.57143e-06	0.016025	3.83538e-08	0	0	0	3.57142857024e-06;3.57142857024e-06;3.83538482319e-08	0.0;0.0;0.0	LCN1P2,ABO	rs579459	rs579459
Oleic acid (18:1n-9) plasma levels	Stearic acid (18:0) plasma levels	1;5;1	1;5;1	1;5;1	0.0;0.0002	3.57143e-06	3.57143e-06	0.016025	0.000218953	0	0	0	3.57142857024e-06;3.57142857024e-06;0.000218952531091	0.0;0.0;0.0	TMEM258	rs102275	rs102275
Aortic-valve calcification	Lp (a) levels	1;5;1	1;5;1	1;5;1	0.0;0.0002	3.57143e-06	3.57143e-06	0.016025	0.000218953	0	0	0	3.57142857024e-06;3.57142857024e-06;0.000218952531091	0.0;0.0;0.0	LPA	rs10455872	rs10455872
Freckles	Red vs non-red hair color	5;1;1	5;1;1	4;1;1	0.0;0.0002	3.57143e-06	3.57143e-06	0.016025	0.000175162	0	0	0	3.57142856931e-06;3.57142856931e-06;0.000175162024871	0.0;0.0;0.0	MC1R	rs1805007	rs1805007
Oleic acid (18:1n-9) plasma levels	Palmitoleic acid (16:1n-7) plasma levels	1;5;1	1;5;1	1;6;1	0.0;0.0003	3.57143e-06	3.57143e-06	0.016025	0.000262743	0	0	0	3.57142857024e-06;3.57142857024e-06;0.000262743037308	0.0;0.0;0.0	TMEM258	rs102275	rs102275
Palmitic acid (16:0) plasma levels	Stearic acid (18:0) plasma levels	1;5;0	1;5;1	1;5;1	0.0;0.0002	1	3.57143e-06	0.016025	0.000218953	0	0	0	0.999996427714;3.57142857024e-06;0.000218952531091	3.57143112245e-06;0.0;0.0	ALG14	rs6675668,rs2391388	-
Basal cell carcinoma	Red vs non-red hair color	5;1;1	5;1;1	8;1;1	0.0;0.0004	3.57143e-06	3.57143e-06	0.016025	0.000350324	0	0	0	3.57142856931e-06;3.57142856931e-06;0.000350324049747	0.0;0.0;0.0	MC1R	rs1805007	rs1805007
E-selectin levels	Soluble levels of adhesion molecules	1;5;0	1;5;1	2;5;2	0.0;0.0004	1	3.57143e-06	0.016025	3.83538e-08	0	0	0	0.999996427714;3.57142857024e-06;3.83538482319e-08	3.57143112245e-06;0.0;0.0	LCN1P2,ABO	rs649129,rs579459,rs651007	-
Blond vs. brown hair color	Blue vs. brown eyes	5;1;1	5;1;1	7;1;1	0.0;0.0003	3.57143e-06	3.57143e-06	0.016025	0.000306534	0	0	0	3.57142856931e-06;3.57142856931e-06;0.000306533543524	0.0;0.0;0.0	HERC2	rs1667394	rs1667394
Blond vs. brown hair color	Red vs non-red hair color	5;1;1	5;1;1	7;1;1	0.0;0.0003	3.57143e-06	3.57143e-06	0.016025	0.000306534	0	0	0	3.57142856931e-06;3.57142856931e-06;0.000306533543524	0.0;0.0;0.0	MC1R	rs1805007	rs1805007
Major mood disorders	Osteoarthritis	1;5;0	1;5;1	1;7;1	0.0;0.0003	1	3.57143e-06	0.016025	0.000306534	0	0	0	0.999996427714;3.57142857024e-06;0.000306533543526	3.57143112245e-06;0.0;0.0	PBRM1	rs2251219,rs11177	-
Blond vs. brown hair color	Iris color	5;1;0	5;1;1	7;1;1	0.0;0.0003	1	3.57143e-06	0.016025	0.000306534	0	0	0	0.999996427453;3.57142856931e-06;0.000306533543524	3.5714362245e-06;0.0;0.0	HERC2	rs916977,rs1667394	-
Crohns disease	Fasting glucose-related traits (interaction with BMI)	163;24;0	163;24;2	168;32;1	0.0028;0.2354	1	3.71213e-06	0.0166563	0.210574	0	0	0.04	0.997209425873;3.7090022938e-06;0.187478660751	0.00279073368636;2.74532571085e-09;0.0225818779034	GCKR	rs780094,rs102275,rs174550,rs780093	-
LDL cholesterol	Platelet counts	67;62;0	67;62;2	61;73;1	0.003;0.195	1	4.25842e-06	0.0191075	0.177633	0	0	0.01	0.997037123599;4.25446182648e-06;0.161300214198	0.0029629523389;3.76373848488e-09;0.016164294829	PLEC	rs4246215,rs3184504,rs174546,rs11065987	-
Abdominal aortic aneurysm	Myocardial infarction	3;2;0	3;2;1	3;4;1	0.0;0.0005	1	4.28571e-06	0.01923	0.000525417	0	0	0	0.999995714021;4.2857081724e-06;0.000525348006851	4.28571734694e-06;1.53061807582e-12;5.17844977233e-08	CDKN2B-AS1	rs10757278,rs2383207	-
Coronary artery calcification	Myocardial infarction	3;2;0	3;2;1	3;4;2	0.0;0.0005	1	4.28571e-06	0.01923	6.90329e-08	0	0	0	0.999995714021;4.2857081724e-06;6.90308799639e-08	4.28571734694e-06;1.53061807582e-12;6.72049182295e-13	CDKN2B-AS1,DMRTA1	rs1537370,rs1333049,rs10757278	-
Fasting insulin-related traits	Waist circumference and related phenotypes	2;3;0	2;3;1	2;5;1	0.0;0.0004	1	4.28571e-06	0.01923	0.000437867	0	0	0	0.999995712813;4.28570816723e-06;0.000437828354518	4.28571581632e-06;2.04082215745e-12;3.06871099385e-08	GCKR	rs780094,rs1260326	-
Duodenal ulcer	Phytosterol levels	2;3;0	2;3;1	2;2;1	0.0;0.0002	1	4.28571e-06	0.01923	0.000175158	0	0	0	0.999995712813;4.28570816723e-06;0.0001751543541	4.28571581632e-06;2.04082215745e-12;1.91794437116e-09	ABO	rs657152,rs505922	-
AIDS progression	Drug-induced liver injury (flucloxacillin)	3;2;1	3;2;1	4;3;1	0.0;0.0005	4.28571e-06	4.28571e-06	0.01923	0.000525417	0	0	0	4.2857081724e-06;4.2857081724e-06;0.000525348006834	1.53061807582e-12;1.53061807582e-12;4.60333525747e-08	HCP5	rs2395029	rs2395029
Dengue shock syndrome	Esophageal cancer and gastric cancer	2;3;1	2;3;1	2;2;1	0.0;0.0002	4.28571e-06	4.28571e-06	0.01923	0.000175158	0	0	0	4.28570816723e-06;4.28570816723e-06;0.0001751543541	2.04082215745e-12;2.04082215745e-12;1.91794437116e-09	PLCE1	rs3765524	rs3765524
Hepatitis B (viral clearance)	Hepatitis B vaccine response	2;3;1	2;3;1	2;5;1	0.0;0.0004	4.28571e-06	4.28571e-06	0.01923	0.000437867	0	0	0	4.28570816723e-06;4.28570816723e-06;0.000437828354518	2.04082215745e-12;2.04082215745e-12;3.06871099385e-08	HLA-DPB1	rs9277535	rs9277535
Immunoglobulin A	Nephropathy (idiopathic membranous)	3;2;1	3;2;1	3;2;1	0.0;0.0003	4.28571e-06	4.28571e-06	0.01923	0.000262732	0	0	0	4.2857081724e-06;4.2857081724e-06;0.00026272002502	1.53061807582e-12;1.53061807582e-12;5.75416910496e-09	HLA-DQA1	rs2187668	rs2187668
Burning and freckling	Skin sensitivity to sun	2;3;2	2;3;1	0;1;0	0.0;0.0	3.06123e-12	4.28571e-06	0.01923	1	0	0	0	3.06122667408e-12;4.28570816723e-06;nan	0.0;2.04082215745e-12;0.0	-	rs4911414,rs1015362	rs4911414,rs1015362
Brain structure	Head circumference (infant)	3;2;0	3;2;1	4;2;1	0.0;0.0004	1	4.28571e-06	0.01923	0.000350301	0	0	0	0.999995714021;4.2857081724e-06;0.000350278025117	4.28571734694e-06;1.53061807582e-12;1.15090102481e-08	HMGA2	rs1042725,rs10784502	-
Red vs. non-red hair color	Skin sensitivity to sun	2;3;2	2;3;1	0;1;0	0.0;0.0	3.06123e-12	4.28571e-06	0.01923	1	0	0	0	3.06122667408e-12;4.28570816723e-06;nan	0.0;2.04082215745e-12;0.0	-	rs4911414,rs1015362	rs4911414,rs1015362
Beta thalassemia/hemoglobin E disease	HbA2 levels	3;2;0	3;2;1	4;4;2	0.0;0.0007	1	4.28571e-06	0.01923	1.38058e-07	0	0	0	0.999995714021;4.2857081724e-06;1.38049666748e-07	4.28571734694e-06;1.53061807582e-12;2.68837332862e-12	MYB,HBS1L	rs9399137,rs9376092	-
Skin sensitivity to sun	Sunburns	3;2;1	3;2;1	1;2;1	0.0;0.0001	4.28571e-06	4.28571e-06	0.01923	8.7581e-05	0	0	0	4.2857081724e-06;4.2857081724e-06;8.7581012436e-05	1.53061807582e-12;1.53061807582e-12;0.0	MC1R	rs1805007	rs1805007
Acenocoumarol maintenance dosage	Vitamin E levels	2;3;1	2;3;1	3;3;1	0.0;0.0004	4.28571e-06	4.28571e-06	0.01923	0.00039408	0	0	0	4.28570816723e-06;4.28570816723e-06;0.000394045520574	2.04082215745e-12;2.04082215745e-12;2.30160043706e-08	CYP4F2	rs2108622	rs2108622
Creutzfeldt-Jakob disease	Creutzfeldt-Jakob disease (variant)	2;3;0	2;3;1	3;4;1	0.0;0.0005	1	4.28571e-06	0.01923	0.000525417	0	0	0	0.999995712813;4.28570816723e-06;0.000525348006851	4.28571581632e-06;2.04082215745e-12;5.17844977233e-08	PRNP	rs1799990,rs6107516	-
Anticoagulant levels	Hemostatic factors and hematological phenotypes	1;6;1	1;6;1	1;2;0	0.0;0.0001	4.28571e-06	4.28571e-06	0.01923	1	0	0	0	4.28571428314e-06;4.28571428314e-06;0.99991241893	0.0;0.0;8.75848478213e-05	-	rs867186	rs867186
Adiposity	Subcutaneous adipose tissue	6;1;0	6;1;1	10;1;1	0.0;0.0004	1	4.28571e-06	0.01923	0.000437905	0	0	0	0.999995715925;4.28571427939e-06;0.000437905062176	4.28572500002e-06;0.0;0.0	FTO	rs9922619,rs8050136	-
Chronic Hepatitis C infection	Lipid levels in hepatitis C treatment	6;1;0	6;1;1	6;2;1	0.0;0.0005	1	4.28571e-06	0.01923	0.000525429	0	0	0	0.999995715925;4.28571427939e-06;0.000525371013054	4.28572500002e-06;0.0;2.87758862248e-08	IFNL3	rs12980275,rs12979860	-
Adiposity	Obesity (early onset extreme)	6;1;0	6;1;1	10;1;1	0.0;0.0004	1	4.28571e-06	0.01923	0.000437905	0	0	0	0.999995715925;4.28571427939e-06;0.000437905062176	4.28572500002e-06;0.0;0.0	FTO	rs8050136,rs1121980	-
Age-related macular degeneration (CNV)	Age-related macular degeneration (wet)	6;1;0	6;1;1	7;1;0	0.0;0.0003	1	4.28571e-06	0.01923	1	0	0	0	0.999995715925;4.28571427939e-06;0.999693466484	4.28572500002e-06;0.0;0.000306587243618	-	rs10490924,rs11200638	-
Black vs. red hair color	Blue vs. brown eyes	6;1;0	6;1;1	7;1;1	0.0;0.0003	1	4.28571e-06	0.01923	0.000306534	0	0	0	0.999995715925;4.28571427939e-06;0.000306533543524	4.28572500002e-06;0.0;0.0	HERC2	rs1667394,rs12913832	-
Anticoagulant levels	Coagulation factor levels	1;6;1	1;6;1	1;4;1	0.0;0.0002	4.28571e-06	4.28571e-06	0.01923	0.000175162	0	0	0	4.28571428314e-06;4.28571428314e-06;0.000175162024872	0.0;0.0;0.0	PROCR	rs867186	rs867186
Black vs. red hair color	Iris color	6;1;0	6;1;1	7;1;1	0.0;0.0003	1	4.28571e-06	0.01923	0.000306534	0	0	0	0.999995715925;4.28571427939e-06;0.000306533543524	4.28572500002e-06;0.0;0.0	HERC2	rs916977,rs12913832	-
Age-related macular degeneration (CNV vs. GA)	Age-related macular degeneration (CNV)	1;6;1	1;6;1	1;7;1	0.0;0.0003	4.28571e-06	4.28571e-06	0.01923	0.000306534	0	0	0	4.28571428314e-06;4.28571428314e-06;0.000306533543526	0.0;0.0;0.0	ARMS2	rs10490924	rs10490924
Adiposity	Body mass in chronic obstructive pulmonary disease	6;1;1	6;1;1	10;1;1	0.0;0.0004	4.28571e-06	4.28571e-06	0.01923	0.000437905	0	0	0	4.28571427939e-06;4.28571427939e-06;0.000437905062176	0.0;0.0;0.0	FTO	rs8050136	rs8050136
Chronic Hepatitis C infection	Ribavirin-induced anemia	6;1;1	6;1;1	6;1;1	0.0;0.0003	4.28571e-06	4.28571e-06	0.01923	0.000262743	0	0	0	4.28571427939e-06;4.28571427939e-06;0.000262743037307	0.0;0.0;0.0	ITPA	rs1127354	rs1127354
Idiopathic pulmonary fibrosis	Testicular germ cell cancer	1;6;1	1;6;1	1;8;1	0.0;0.0004	4.28571e-06	4.28571e-06	0.01923	0.000350324	0	0	0	4.28571428314e-06;4.28571428314e-06;0.000350324049746	0.0;0.0;0.0	TERT	rs2736100	rs2736100
Crohns disease	Liver enzyme levels (gamma-glutamyl transferase)	163;26;1	163;26;2	168;35;2	0.003;0.2575	0.00302277	4.3705e-06	0.0196104	0.0273114	0	0	0	0.00301839782327;4.36648009676e-06;0.0251581033124	4.20305722713e-06;3.56356848661e-09;0.00200205495736	FUT2,GCKR	rs516246,rs1260326,rs780093	rs516246
Black vs. blond hair color	Blue vs. brown eyes	7;1;0	7;1;1	9;1;1	0.0;0.0004	1	5e-06	0.022435	0.000394115	0	0	0	0.999995000673;4.99999999203e-06;0.000394114555962	5.00001428574e-06;0.0;0.0	HERC2	rs1667394,rs12913832	-
Adiposity in newborns	Birth weight	1;7;0	1;7;1	2;9;2	0.0;0.0008	1	5e-06	0.022435	1.38074e-07	0	0	0	0.999995002279;5.00000000006e-06;1.38073853635e-07	5.00000357143e-06;0.0;0.0	KLF3P2,CCNL1	rs1482853,rs900400	-
Black vs. blond hair color	Iris color	7;1;0	7;1;1	9;1;1	0.0;0.0004	1	5e-06	0.022435	0.000394115	0	0	0	0.999995000673;4.99999999203e-06;0.000394114555962	5.00001428574e-06;0.0;0.0	HERC2	rs916977,rs12913832	-
Rheumatoid arthritis	Ulcerative colitis	51;91;2	51;91;2	60;102;7	0.0033;0.268	5.31663e-06	5.31663e-06	0.0238557	9.15764e-09	0	0	0	5.31111163716e-06;5.31111163716e-06;8.9045212749e-09	5.33856440475e-09;5.33856440475e-09;1.9328145352e-10	HLA-DQB1,BTF3L4P3,TNFAIP3,HLA-DRB1,HLA-DRB5,HLA-DRB9,HLA-DQA1	rs6920220,rs9268853	rs6920220,rs9268853
Obesity (extreme)	Waist circumference	4;2;1	4;2;1	5;2;1	0.0;0.0004	5.71428e-06	5.71428e-06	0.02564	0.000437867	0	0	0	5.71427344833e-06;5.71427344833e-06;0.000437828354513	3.06123906711e-12;3.06123906711e-12;1.91828039023e-08	FTO	rs1558902	rs1558902
Glaucoma	Intraocular pressure	4;2;0	4;2;1	4;2;1	0.0;0.0004	1	5.71428e-06	0.02564	0.000350301	0	0	0	0.999994283516;5.71427344833e-06;0.000350278025117	5.71428979591e-06;3.06123906711e-12;1.15090102481e-08	TMCO1	rs4656461,rs7555523	-
Airflow obstruction	Nicotine dependence	4;2;0	4;2;1	5;3;0	0.0;0.0007	1	5.71428e-06	0.02564	1	0	0	0	0.999994283516;5.71427344833e-06;0.999343257548	5.71428979591e-06;3.06123906711e-12;0.00065682880773	-	rs8031948,rs1051730	-
Blue vs. green eyes	Sunburns	4;2;0	4;2;1	6;2;1	0.0;0.0005	1	5.71428e-06	0.02564	0.000525429	0	0	0	0.999994283516;5.71427344833e-06;0.000525371013054	5.71428979591e-06;3.06123906711e-12;2.87758862248e-08	TYR	rs1393350,rs1126809	-
Non-melanoma skin cancer	Sunburns	4;2;1	4;2;1	5;2;1	0.0;0.0004	5.71428e-06	5.71428e-06	0.02564	0.000437867	0	0	0	5.71427344833e-06;5.71427344833e-06;0.000437828354513	3.06123906711e-12;3.06123906711e-12;1.91828039023e-08	MC1R	rs1805007	rs1805007
Freckling	Sunburns	4;2;0	4;2;1	4;2;0	0.0;0.0004	1	5.71428e-06	0.02564	1	0	0	0	0.999994283516;5.71427344833e-06;0.999649698968	5.71428979591e-06;3.06123906711e-12;0.000350339387925	-	rs12931267,rs1805007	-
Protein C levels	Prothrombin time	4;2;0	4;2;1	4;2;1	0.0;0.0004	1	5.71428e-06	0.02564	0.000350301	0	0	0	0.999994283516;5.71427344833e-06;0.000350278025117	5.71428979591e-06;3.06123906711e-12;1.15090102481e-08	EDEM2	rs2295888,rs867186	-
Apolipoprotein Levels	Response to statin therapy (LDL-C)	2;4;0	2;4;1	3;4;1	0.0;0.0005	1	5.71428e-06	0.02564	0.000525417	0	0	0	0.999994282225;5.71427344095e-06;0.000525348006851	5.71428571427e-06;4.59184985426e-12;5.17844977233e-08	APOE	rs445925,rs7412	-
Lipoprotein-associated phospholipase A2 activity change in response to statin therapy	Response to statin therapy	2;4;1	2;4;1	1;5;1	0.0;0.0002	5.71428e-06	5.71428e-06	0.02564	0.000218953	0	0	0	5.71427344095e-06;5.71427344095e-06;0.000218952531091	4.59184985426e-12;4.59184985426e-12;0.0	LPA	rs10455872	rs10455872
IgG levels	Non-albumin protein levels	2;4;0	2;4;1	2;5;1	0.0;0.0004	1	5.71428e-06	0.02564	0.000437867	0	0	0	0.999994282225;5.71427344095e-06;0.000437828354518	5.71428571427e-06;4.59184985426e-12;3.06871099385e-08	TNFRSF13B	rs4792800,rs4985726	-
Fasting insulin-related traits	Hypertriglyceridemia	2;4;0	2;4;1	2;5;1	0.0;0.0004	1	5.71428e-06	0.02564	0.000437867	0	0	0	0.999994282225;5.71427344095e-06;0.000437828354518	5.71428571427e-06;4.59184985426e-12;3.06871099385e-08	GCKR	rs780094,rs1260326	-
Fasting insulin-related traits	Non-albumin protein levels	2;4;0	2;4;1	2;5;1	0.0;0.0004	1	5.71428e-06	0.02564	0.000437867	0	0	0	0.999994282225;5.71427344095e-06;0.000437828354518	5.71428571427e-06;4.59184985426e-12;3.06871099385e-08	GCKR	rs780094,rs1260326	-
Dietary macronutrient intake	Retinal vascular caliber	2;4;0	2;4;1	4;5;0	0.0;0.0009	1	5.71428e-06	0.02564	1	0	0	0	0.999994282225;5.71427344095e-06;0.999124420004	5.71428571427e-06;4.59184985426e-12;0.000875675859863	-	rs838133,rs2287921	-
Angiotensin-converting enzyme activity	Soluble ICAM-1	2;4;0	2;4;1	3;3;1	0.0;0.0004	1	5.71428e-06	0.02564	0.00039408	0	0	0	0.999994282225;5.71427344095e-06;0.000394045520574	5.71428571427e-06;4.59184985426e-12;2.30160043706e-08	ABO	rs507666,rs495828	-
Gout	Response to statin therapy (LDL-C)	2;4;1	2;4;1	2;4;1	0.0;0.0004	5.71428e-06	5.71428e-06	0.02564	0.000350301	0	0	0	5.71427344095e-06;5.71427344095e-06;0.000350278025123	4.59184985426e-12;4.59184985426e-12;1.72614993404e-08	ABCG2	rs1481012	rs1481012
Lipoprotein-associated phospholipase A2 activity change in response to statin therapy	Response to statin therapy (LDL-C)	2;4;1	2;4;1	1;4;1	0.0;0.0002	5.71428e-06	5.71428e-06	0.02564	0.000175162	0	0	0	5.71427344095e-06;5.71427344095e-06;0.000175162024872	4.59184985426e-12;4.59184985426e-12;0.0	LPA	rs10455872	rs10455872
Folate pathway vitamin levels	Retinal vascular caliber	2;4;0	2;4;1	2;5;0	0.0;0.0004	1	5.71428e-06	0.02564	1	0	0	0	0.999994282225;5.71427344095e-06;0.9995621333	5.71428571427e-06;4.59184985426e-12;0.000437895469101	-	rs602662,rs2287921	-
HbA2 levels	Other erythrocyte phenotypes	2;4;0	2;4;1	4;4;2	0.0;0.0007	1	5.71428e-06	0.02564	1.38058e-07	0	0	0	0.999994282225;5.71427344095e-06;1.38049666748e-07	5.71428571427e-06;4.59184985426e-12;2.68837332862e-12	HBS1L,MYB	rs9399137,rs9483788,rs9373124	-
Red blood cell count	Soluble E-selectin levels	8;1;0	8;1;1	13;2;2	0.0;0.0011	1	5.71429e-06	0.02564	2.9916e-07	0	0	0	0.999994285421;5.71428569944e-06;2.99160016211e-07	5.71430408168e-06;0.0;0.0	LCN1P2,ABO	rs579459,rs495828	-
Idiopathic pulmonary fibrosis	Red blood cell count	1;8;1	1;8;1	1;13;1	0.0;0.0006	5.71429e-06	5.71429e-06	0.02564	0.000569277	0	0	0	5.71428571854e-06;5.71428571854e-06;0.000569276580834	0.0;0.0;0.0	TERT	rs2736100	rs2736100
E-selectin levels	Red blood cell count	1;8;0	1;8;1	2;13;2	0.0;0.0011	1	5.71429e-06	0.02564	2.9916e-07	0	0	0	0.999994285039;5.71428571854e-06;2.99160016212e-07	5.71428979592e-06;0.0;0.0	LCN1P2,ABO	rs651007,rs495828	-
Type 1 diabetes	Ulcerative colitis	54;91;1	54;91;2	71;102;5	0.0035;0.3171	0.00350403	5.96638e-06	0.0267711	1.65972e-05	0	0	0	0.00349806068245;5.9598049646e-06;1.58222114325e-05	5.90111804868e-06;6.35772699504e-09;6.76073277278e-07	GSDMB,HLA-DQA1,IL10,HLA-DQB1,MAPKAPK2	rs2305480,rs2872507,rs8067378,rs3024505,rs2290400	rs3024505
Testicular cancer	Testicular germ cell tumor	3;3;0	3;3;1	2;4;1	0.0;0.0004	1	6.42856e-06	0.028845	0.000350301	0	0	0	0.999993570783;6.42855307418e-06;0.000350278025123	6.42857142855e-06;6.1224693878e-12;1.72614993404e-08	KITLG	rs4474514,rs995030	-
Abdominal aortic aneurysm	Coronary artery calcification	3;3;0	3;3;1	3;3;1	0.0;0.0004	1	6.42856e-06	0.028845	0.00039408	0	0	0	0.999993570783;6.42855307418e-06;0.000394045520574	6.42857142855e-06;6.1224693878e-12;2.30160043706e-08	CDKN2B-AS1	rs1537370,rs1333049,rs2383207	-
Soluble E-selectin levels	Venous thromboembolism	1;9;0	1;9;1	2;7;2	0.0;0.0006	1	6.42857e-06	0.028845	8.05431e-08	0	0	0	0.999993571097;6.42857142057e-06;8.05430812866e-08	6.42857602041e-06;0.0;0.0	LCN1P2,ABO	rs579459,rs495828,rs2519093	-
Eye color	Iris color	9;1;0	9;1;1	8;1;1	0.0;0.0004	1	6.42857e-06	0.028845	0.000350324	0	0	0	0.99999357017;6.42857141461e-06;0.000350324049747	6.42859438782e-06;0.0;0.0	HERC2	rs916977,rs1667394,rs12913832	-
E-selectin levels	Venous thromboembolism	1;9;0	1;9;1	2;7;2	0.0;0.0006	1	6.42857e-06	0.028845	8.05431e-08	0	0	0	0.999993571097;6.42857142057e-06;8.05430812866e-08	6.42857602041e-06;0.0;0.0	LCN1P2,ABO	rs495828,rs651007,rs2519093	-
Idiopathic pulmonary fibrosis	Lung adenocarcinoma	1;9;1	1;9;1	1;10;1	0.0;0.0004	6.42857e-06	6.42857e-06	0.028845	0.000437905	0	0	0	6.42857142057e-06;6.42857142057e-06;0.000437905062178	0.0;0.0;0.0	TERT	rs2736100	rs2736100
Myocardial infarction (early onset)	Progranulin levels	9;1;1	9;1;1	12;1;1	0.0;0.0005	6.42857e-06	6.42857e-06	0.028845	0.000525486	0	0	0	6.42857141461e-06;6.42857141461e-06;0.000525486074622	0.0;0.0;0.0	CELSR2	rs646776	rs646776
Ankle-brachial index	Myocardial infarction (early onset)	1;9;0	1;9;1	1;12;1	0.0;0.0005	1	6.42857e-06	0.028845	0.000525486	0	0	0	0.999993571097;6.42857142057e-06;0.000525486074622	6.42857602041e-06;0.0;0.0	CDKN2B-AS1	rs10757269,rs4977574	-
Blue vs. brown eyes	Eye color	1;9;1	1;9;1	1;8;1	0.0;0.0004	6.42857e-06	6.42857e-06	0.028845	0.000350324	0	0	0	6.42857142057e-06;6.42857142057e-06;0.000350324049746	0.0;0.0;0.0	HERC2	rs1667394	rs1667394
Ankle-brachial index	Intracranial aneurysm	1;9;0	1;9;1	1;11;1	0.0;0.0005	1	6.42857e-06	0.028845	0.000481696	0	0	0	0.999993571097;6.42857142057e-06;0.000481695568401	6.42857602041e-06;0.0;0.0	CDKN2B-AS1	rs10757269,rs6475606,rs1333040	-
Neuroblastoma	Neuroblastoma (high-risk)	9;1;0	9;1;1	7;1;1	0.0;0.0003	1	6.42857e-06	0.028845	0.000306534	0	0	0	0.99999357017;6.42857141461e-06;0.000306533543524	6.42859438782e-06;0.0;0.0	BARD1	rs6435862,rs3768716	-
Crohns disease	Psoriasis	163;32;2	163;32;2	168;38;8	0.0037;0.2796	6.66699e-06	6.66699e-06	0.0299148	2.94119e-10	0	0	0	6.65932352989e-06;6.65932352989e-06;2.87212955071e-10	6.95651622389e-09;6.95651622389e-09;2.43500773751e-12	TYK2,RAD23BP1,LOC285626,MIR4791,HLA-B,IL23R,IL12B,WASF5P	rs2201841,rs12720356	rs2201841,rs12720356
Crohns disease	Primary biliary cirrhosis	163;32;0	163;32;2	168;38;4	0.0037;0.2796	1	6.66699e-06	0.0299148	0.00017163	0.01	0	0	0.9962809572;6.65932352989e-06;0.000163257651779	0.00371925707207;6.95651622389e-09;6.50625947385e-06	PDGFB,SNORD83B,TNFSF15,MTCO3P1	rs2872507,rs694739,rs538147,rs9303277	-
Freckles	Red vs. non-red hair color	5;2;2	5;2;1	4;0;0	0.0;0.0	1.02041e-11	7.14285e-06	0.03205	1	0	0	0	1.02040888978e-11;7.14283672938e-06;nan	0.0;5.10206997097e-12;0.0	-	rs4911414,rs1015362	rs4911414,rs1015362
Optic disc parameters	Optic disc size (disc)	5;2;0	5;2;1	8;2;2	0.0;0.0007	1	7.14285e-06	0.03205	1.07391e-07	0	0	0	0.999992860465;7.14283672938e-06;1.07390775048e-07	7.14286224487e-06;5.10206997097e-12;0.0	ATOH7,KRT19P4	rs7916697,rs1900004,rs3858145	-
Basal cell carcinoma	Sunburns	5;2;1	5;2;1	8;2;1	0.0;0.0007	7.14285e-06	7.14285e-06	0.03205	0.000700541	0	0	0	7.14283672938e-06;7.14283672938e-06;0.000700433317951	5.10206997097e-12;5.10206997097e-12;5.37212617786e-08	MC1R	rs1805007	rs1805007
Freckles	Sunburns	5;2;1	5;2;1	4;2;2	0.0;0.0004	7.14285e-06	7.14285e-06	0.03205	2.30123e-08	0	0	0	7.14283672938e-06;7.14283672938e-06;2.3012308939e-08	5.10206997097e-12;5.10206997097e-12;0.0	TYR,MC1R	rs1805007	rs1805007
Blond vs. brown hair color	Sunburns	5;2;1	5;2;1	7;2;1	0.0;0.0006	7.14285e-06	7.14285e-06	0.03205	0.000612987	0	0	0	7.14283672938e-06;7.14283672938e-06;0.000612906000916	5.10206997097e-12;5.10206997097e-12;4.02885934277e-08	MC1R	rs1805007	rs1805007
Hepatocellular carcinoma	Response to interferon beta therapy	5;2;1	5;2;1	7;4;2	0.0;0.0012	7.14285e-06	7.14285e-06	0.03205	4.83117e-07	0	0	0	7.14283672938e-06;7.14283672938e-06;4.83046866391e-07	5.10206997097e-12;5.10206997097e-12;2.35279030104e-11	HLA-DRB1,HLA-DQA1	rs9272105	rs9272105
Fasting insulin-related traits	Palmitoleic acid (16:1n-7) plasma levels	2;5;0	2;5;1	2;6;1	0.0;0.0005	1	7.14285e-06	0.03205	0.000525429	0	0	0	0.999992858905;7.14283671824e-06;0.000525371013061	7.14285459181e-06;8.16328862979e-12;4.7948609279e-08	GCKR	rs780094,rs780093	-
Calcium levels	Phosphorus levels	2;5;0	2;5;1	1;7;0	0.0;0.0003	1	7.14285e-06	0.03205	1	0	0	0	0.999992858905;7.14283671824e-06;0.99969346649	7.14285459181e-06;8.16328862979e-12;0.000306546967375	-	rs17251221,rs17265703	-
Angiotensin-converting enzyme activity	Soluble levels of adhesion molecules	2;5;0	2;5;1	3;5;2	0.0;0.0007	1	7.14285e-06	0.03205	1.15051e-07	0	0	0	0.999992858905;7.14283671824e-06;1.15046427573e-07	7.14285459181e-06;8.16328862979e-12;2.26816599025e-12	LCN1P2,ABO	rs579459,rs649129,rs495828	-
Burning and freckling	Freckles	2;5;2	2;5;1	0;4;0	0.0;0.0	1.02041e-11	7.14285e-06	0.03205	1	0	0	0	1.02040889199e-11;7.14283671824e-06;nan	0.0;8.16328862979e-12;0.0	-	rs4911414,rs1015362	rs4911414,rs1015362
Lipoprotein-associated phospholipase A2 activity change in response to statin therapy	Lp (a) levels	2;5;1	2;5;1	1;5;1	0.0;0.0002	7.14285e-06	7.14285e-06	0.03205	0.000218953	0	0	0	7.14283671824e-06;7.14283671824e-06;0.000218952531091	8.16328862979e-12;8.16328862979e-12;0.0	LPA	rs10455872	rs10455872
Alzheimers disease (age of onset)	Alzheimers disease biomarkers	2;5;1	2;5;1	2;6;2	0.0;0.0005	7.14285e-06	7.14285e-06	0.03205	5.75308e-08	0	0	0	7.14283671824e-06;7.14283671824e-06;5.7530772348e-08	8.16328862979e-12;8.16328862979e-12;0.0	APOC1,PVRL2	rs429358,rs56131196,rs4420638,rs6857	rs6857
Folate pathway vitamin levels	Phosphorus levels	2;5;0	2;5;1	2;7;1	0.0;0.0006	1	7.14285e-06	0.03205	0.000612987	0	0	0	0.999992858905;7.14283671824e-06;0.000612906000927	7.14285459181e-06;8.16328862979e-12;6.90459973617e-08	NBPF3	rs4654748,rs1697421	-
Diabetes (gestational)	Type 2 diabetes and other traits	2;5;0	2;5;1	3;6;1	0.0;0.0008	1	7.14285e-06	0.03205	0.000788057	0	0	0	0.999992858905;7.14283671824e-06;0.000787883957567	7.14285459181e-06;8.16328862979e-12;1.43837426394e-07	CDKAL1	rs4712523,rs7754840	-
Fasting insulin-related traits	Two-hour glucose challenge	2;5;0	2;5;1	2;5;1	0.0;0.0004	1	7.14285e-06	0.03205	0.000437867	0	0	0	0.999992858905;7.14283671824e-06;0.000437828354518	7.14285459181e-06;8.16328862979e-12;3.06871099385e-08	GCKR	rs780094,rs1260326	-
Liver enzyme levels	Non-alcoholic fatty liver disease	10;1;0	10;1;1	15;1;1	0.0;0.0007	1	7.14286e-06	0.03205	0.000656858	0	0	0	0.999992854919;7.14285712562e-06;0.000656857593264	7.14288520416e-06;0.0;0.0	PNPLA3	rs2896019,rs2281135	-
Liver enzyme levels	Nonalcoholic fatty liver disease	10;1;0	10;1;1	15;1;1	0.0;0.0007	1	7.14286e-06	0.03205	0.000656858	0	0	0	0.999992854919;7.14285712562e-06;0.000656857593264	7.14288520416e-06;0.0;0.0	PNPLA3	rs738409,rs2281135	-
Hair color	Iris color	10;1;0	10;1;1	14;1;1	0.0;0.0006	1	7.14286e-06	0.03205	0.000613067	0	0	0	0.999992854919;7.14285712562e-06;0.000613067087057	7.14288520416e-06;0.0;0.0	HERC2	rs916977,rs12913832	-
Glioma	Idiopathic pulmonary fibrosis	10;1;1	10;1;1	10;1;1	0.0;0.0004	7.14286e-06	7.14286e-06	0.03205	0.000437905	0	0	0	7.14285712562e-06;7.14285712562e-06;0.000437905062176	0.0;0.0;0.0	TERT	rs2736100	rs2736100
Hair color	Red vs non-red hair color	10;1;1	10;1;1	14;1;1	0.0;0.0006	7.14286e-06	7.14286e-06	0.03205	0.000613067	0	0	0	7.14285712562e-06;7.14285712562e-06;0.000613067087057	0.0;0.0;0.0	MC1R	rs1805007	rs1805007
Blue vs. brown eyes	Hair color	1;10;0	1;10;1	1;14;1	0.0;0.0006	1	7.14286e-06	0.03205	0.000613067	0	0	0	0.999992853673;7.14285714333e-06;0.000613067087044	7.1428622449e-06;0.0;0.0	HERC2	rs1667394,rs12913832	-
Meningioma	Ovarian cancer	1;10;0	1;10;1	1;12;1	0.0;0.0005	1	7.14286e-06	0.03205	0.000525486	0	0	0	0.999992853673;7.14285714333e-06;0.000525486074622	7.1428622449e-06;0.0;0.0	MLLT10	rs11012732,rs1243180	-
Endometrial cancer	Ovarian cancer	1;10;0	1;10;1	1;12;1	0.0;0.0005	1	7.14286e-06	0.03205	0.000525486	0	0	0	0.999992853673;7.14285714333e-06;0.000525486074622	7.1428622449e-06;0.0;0.0	HNF1B	rs4430796,rs757210	-
Oleic acid (18:1n-9) plasma levels	Resting heart rate	1;11;0	1;11;1	1;16;0	0.0;0.0007	1	7.85714e-06	0.035255	1	0	0	0	0.999992142125;7.85714284059e-06;0.999299351839	7.85714846939e-06;0.0;0.000700678782571	-	rs102275,rs174547	-
Cardiac structure and function	Resting heart rate	1;11;0	1;11;1	1;16;1	0.0;0.0007	1	7.85714e-06	0.035255	0.000700648	0	0	0	0.999992142125;7.85714284059e-06;0.00070064809948	7.85714846939e-06;0.0;0.0	SLC35F1	rs281868,rs89107	-
Endometrial cancer	Prostate-specific antigen levels	1;11;1	1;11;1	1;13;1	0.0;0.0006	7.85714e-06	7.85714e-06	0.035255	0.000569277	0	0	0	7.85714284059e-06;7.85714284059e-06;0.000569276580834	0.0;0.0;0.0	HNF1B	rs4430796	rs4430796
Glaucoma	Glioma (high-grade)	4;3;0	4;3;1	4;3;1	0.0;0.0005	1	8.57141e-06	0.0384599	0.000525417	0	0	0	0.999991428757;8.5713918278e-06;0.000525348006834	8.57142551016e-06;1.22449446065e-11;4.60333525747e-08	CDKN2B-AS1	rs1412829,rs523096,rs4977756	-
Obesity (extreme)	Waist circumference and related phenotypes	4;3;0	4;3;1	5;5;2	0.0;0.0011	1	8.57141e-06	0.0384599	3.83438e-07	0	0	0	0.999991428757;8.5713918278e-06;3.83387324241e-07	8.57142551016e-06;1.22449446065e-11;2.2683149673e-11	RPS3AP49,MC4R	rs12970134,rs10871777	-
Blue vs. green eyes	Iris characteristics	4;3;0	4;3;1	6;4;2	0.0;0.0011	1	8.57141e-06	0.0384599	3.45104e-07	0	0	0	0.999991428757;8.5713918278e-06;3.45063704945e-07	8.57142551016e-06;1.22449446065e-11;1.34436328231e-11	SLC24A4,CPSF2	rs12896399,rs4900109	-
Freckling	Skin sensitivity to sun	4;3;0	4;3;1	4;1;0	0.0;0.0002	1	8.57141e-06	0.0384599	1	0	0	0	0.999991428757;8.5713918278e-06;0.999824837932	8.57142551016e-06;1.22449446065e-11;0.000175181202637	-	rs12931267,rs1805007	-
Blue vs. green eyes	Eye color traits	4;3;0	4;3;1	6;3;1	0.0;0.0008	1	8.57141e-06	0.0384599	0.000788057	0	0	0	0.999991428757;8.5713918278e-06;0.000787883957545	8.57142551016e-06;1.22449446065e-11;1.15090100604e-07	HERC2	rs1667394,rs12913832	-
Hypertriglyceridemia	Vitamin E levels	4;3;1	4;3;1	5;3;1	0.0;0.0007	8.57141e-06	8.57141e-06	0.0384599	0.000656743	0	0	0	8.5713918278e-06;8.5713918278e-06;0.00065662748533	1.22449446065e-11;1.22449446065e-11;7.67244940136e-08	ZNF259	rs964184	rs964184
Mean corpuscular hemoglobin concentration	Sickle cell anemia (haemolysis)	4;3;1	4;3;1	5;5;1	0.0;0.0011	8.57141e-06	8.57141e-06	0.0384599	0.00109438	0	0	0	8.5713918278e-06;8.5713918278e-06;0.00109399572974	1.22449446065e-11;1.22449446065e-11;3.06844208588e-07	NPRL3	rs7203560	rs7203560
Primary tooth development (number of teeth)	Primary tooth development (time to first tooth eruption)	4;3;1	4;3;1	6;4;3	0.0;0.0011	8.57141e-06	8.57141e-06	0.0384599	4.03084e-11	0	0	0	8.5713918278e-06;8.5713918278e-06;4.03070603112e-11	1.22449446065e-11;1.22449446065e-11;5.5212469941e-17	EDA,CALM2P1,KCNJ2	rs8079702	rs8079702
Non-albumin protein levels	Waist circumference and related phenotypes	4;3;1	4;3;1	5;5;1	0.0;0.0011	8.57141e-06	8.57141e-06	0.0384599	0.00109438	0	0	0	8.5713918278e-06;8.5713918278e-06;0.00109399572974	1.22449446065e-11;1.22449446065e-11;3.06844208588e-07	GCKR	rs1260326	rs1260326
Hypertriglyceridemia	Waist circumference and related phenotypes	4;3;1	4;3;1	5;5;1	0.0;0.0011	8.57141e-06	8.57141e-06	0.0384599	0.00109438	0	0	0	8.5713918278e-06;8.5713918278e-06;0.00109399572974	1.22449446065e-11;1.22449446065e-11;3.06844208588e-07	GCKR	rs1260326	rs1260326
Non-melanoma skin cancer	Skin sensitivity to sun	4;3;1	4;3;1	5;1;1	0.0;0.0002	8.57141e-06	8.57141e-06	0.0384599	0.000218953	0	0	0	8.5713918278e-06;8.5713918278e-06;0.000218952531091	1.22449446065e-11;1.22449446065e-11;0.0	MC1R	rs1805007	rs1805007
Retinal vascular caliber	Tetralogy of Fallot	4;3;0	4;3;1	5;5;1	0.0;0.0011	1	8.57141e-06	0.0384599	0.00109438	0	0	0	0.999991428757;8.5713918278e-06;0.00109399572974	8.57142551016e-06;1.22449446065e-11;3.06844208588e-07	ATXN2	rs10774625,rs11065987	-
Brain structure	Hippocampal volume	3;4;1	3;4;1	4;6;2	0.0;0.0011	8.57141e-06	8.57141e-06	0.0384599	3.45104e-07	0	0	0	8.57139182708e-06;8.57139182708e-06;3.45063704953e-07	1.37755495627e-11;1.37755495627e-11;2.15055735859e-11	RPL36P15,HRK	rs7294919	rs7294919
Beta thalassemia/hemoglobin E disease	Other erythrocyte phenotypes	3;4;0	3;4;1	4;4;2	0.0;0.0007	1	8.57141e-06	0.0384599	1.38058e-07	0	0	0	0.999991428673;8.57139182708e-06;1.38049666748e-07	8.57142244894e-06;1.37755495627e-11;2.68837332862e-12	HBS1L,MYB	rs9373124,rs9483788,rs9376092	-
Diabetes (gestational)	Glycemic traits	2;6;1	2;6;1	3;9;3	0.0;0.0012	8.57141e-06	8.57141e-06	0.0384599	4.2328e-11	0	0	0	8.57139796077e-06;8.57139796077e-06;4.23279747516e-11	1.2755138484e-11;1.2755138484e-11;0.0	CDKAL1,FAT3,MTNR1B	rs10830962	rs10830962
Carotenoid and tocopherol levels	Triglycerides-Blood Pressure (TG-BP)	2;6;0	2;6;1	4;7;1	0.0;0.0012	1	8.57141e-06	0.0384599	0.00122565	0	0	0	0.999991432743;8.57139796077e-06;0.00122516786881	8.57142244894e-06;1.2755138484e-11;4.14203398092e-07	BUD13	rs11825181,rs11823543,rs12272004	-
Coagulation factor levels	Prothrombin time	6;2;0	6;2;1	4;2;0	0.0;0.0004	1	8.57141e-06	0.0384599	1	0	0	0	0.99999143369;8.57139796889e-06;0.999649698968	8.57143469383e-06;7.65311224514e-12;0.000350339387925	-	rs2295888,rs867186	-
Folate pathway vitamin levels	Vitamin B12 levels	2;6;0	2;6;1	2;6;1	0.0;0.0005	1	8.57141e-06	0.0384599	0.000525429	0	0	0	0.999991432743;8.57139796077e-06;0.000525371013061	8.57142244894e-06;1.2755138484e-11;4.7948609279e-08	FUT2	rs492602,rs602662	-
Acenocoumarol maintenance dosage	Warfarin maintenance dose	2;6;1	2;6;1	3;4;1	0.0;0.0005	8.57141e-06	8.57141e-06	0.0384599	0.000525417	0	0	0	8.57139796077e-06;8.57139796077e-06;0.000525348006851	1.2755138484e-11;1.2755138484e-11;5.17844977233e-08	CYP4F2	rs2108622	rs2108622
Diabetes (gestational)	Fasting plasma glucose	2;6;0	2;6;1	3;6;2	0.0;0.0008	1	8.57141e-06	0.0384599	1.72572e-07	0	0	0	0.999991432743;8.57139796077e-06;1.72562082778e-07	8.57142244894e-06;1.2755138484e-11;5.37639345836e-12	FAT3,MTNR1B	rs10830962,rs2166706	-
Hemostatic factors and hematological phenotypes	Prothrombin time	6;2;0	6;2;1	2;2;0	0.0;0.0002	1	8.57141e-06	0.0384599	1	0	0	0	0.99999143369;8.57139796889e-06;0.999824841818	8.57143469383e-06;7.65311224514e-12;0.000175169695307	-	rs17310467,rs2295888,rs867186	-
Fasting insulin-related traits	Triglycerides-Blood Pressure (TG-BP)	2;6;0	2;6;1	2;7;1	0.0;0.0006	1	8.57141e-06	0.0384599	0.000612987	0	0	0	0.999991432743;8.57139796077e-06;0.000612906000927	8.57142244894e-06;1.2755138484e-11;6.90459973617e-08	GCKR	rs780094,rs780093	-
Atrial fibrillation/atrial flutter	Stroke (ischemic)	2;6;1	2;6;1	2;9;2	0.0;0.0008	8.57141e-06	8.57141e-06	0.0384599	1.38074e-07	0	0	0	8.57139796077e-06;8.57139796077e-06;1.38073853635e-07	1.2755138484e-11;1.2755138484e-11;0.0	MIR297,PITX2	rs2200733	rs2200733
Drug-induced liver injury (amoxicillin-clavulanate)	Multiple sclerosis (OCB status)	2;6;0	2;6;1	3;8;1	0.0;0.0011	1	8.57141e-06	0.0384599	0.00105065	0	0	0	0.999991432743;8.57139796077e-06;0.00105032788932	8.57142244894e-06;1.2755138484e-11;2.81904890528e-07	HLA-DQB1	rs9271640,rs9274407	-
Coagulation factor levels	Duodenal ulcer	6;2;0	6;2;1	4;2;1	0.0;0.0004	1	8.57141e-06	0.0384599	0.000350301	0	0	0	0.99999143369;8.57139796889e-06;0.000350278025117	8.57143469383e-06;7.65311224514e-12;1.15090102481e-08	ABO	rs687289,rs505922	-
Adiposity	Waist circumference	6;2;0	6;2;1	10;2;1	0.0;0.0009	1	8.57141e-06	0.0384599	0.000875638	0	0	0	0.99999143369;8.57139796889e-06;0.000875464939704	8.57143469383e-06;7.65311224514e-12;8.63478272702e-08	FTO	rs1558902,rs8050136	-
Idiopathic pulmonary fibrosis	Interstitial lung disease	1;12;1	1;12;1	1;13;1	0.0;0.0006	8.57143e-06	8.57143e-06	0.03846	0.000569277	0	0	0	8.57142855317e-06;8.57142855317e-06;0.000569276580834	0.0;0.0;0.0	TERT	rs2736100	rs2736100
Blue vs. brown eyes	Tanning	1;12;0	1;12;1	1;14;1	0.0;0.0006	1	8.57143e-06	0.03846	0.000613067	0	0	0	0.999991425584;8.57142855317e-06;0.000613067087044	8.57143469388e-06;0.0;0.0	HERC2	rs1667394,rs12913832	-
Body mass in chronic obstructive pulmonary disease	Obesity	1;12;0	1;12;1	1;16;1	0.0;0.0007	1	8.57143e-06	0.03846	0.000700648	0	0	0	0.999991425584;8.57142855317e-06;0.00070064809948	8.57143469388e-06;0.0;0.0	FTO	rs1558902,rs8050136,rs17817449,rs1421085	-
Red vs non-red hair color	Tanning	1;12;1	1;12;1	1;14;1	0.0;0.0006	8.57143e-06	8.57143e-06	0.03846	0.000613067	0	0	0	8.57142855317e-06;8.57142855317e-06;0.000613067087044	0.0;0.0;0.0	MC1R	rs1805007	rs1805007
Body mass in chronic obstructive pulmonary disease	Weight	1;12;1	1;12;1	1;18;1	0.0;0.0008	8.57143e-06	8.57143e-06	0.03846	0.000788229	0	0	0	8.57142855317e-06;8.57142855317e-06;0.000788229111931	0.0;0.0;0.0	FTO	rs8050136	rs8050136
Iris color	Tanning	1;12;0	1;12;1	1;14;1	0.0;0.0006	1	8.57143e-06	0.03846	0.000613067	0	0	0	0.999991425584;8.57142855317e-06;0.000613067087044	8.57143469388e-06;0.0;0.0	HERC2	rs916977,rs12913832	-
Obesity (early onset extreme)	Weight	1;12;0	1;12;1	1;18;1	0.0;0.0008	1	8.57143e-06	0.03846	0.000788229	0	0	0	0.999991425584;8.57142855317e-06;0.000788229111931	8.57143469388e-06;0.0;0.0	FTO	rs8050136,rs1121980	-
Subcutaneous adipose tissue	Weight	1;12;0	1;12;1	1;18;1	0.0;0.0008	1	8.57143e-06	0.03846	0.000788229	0	0	0	0.999991425584;8.57142855317e-06;0.000788229111931	8.57143469388e-06;0.0;0.0	FTO	rs9922619,rs8050136	-
Antipsychotic drug-induced weight gain	Weight	1;12;0	1;12;1	2;18;2	0.0;0.0016	1	8.57143e-06	0.03846	5.86814e-07	0	0	0	0.999991425584;8.57142855317e-06;5.86813877943e-07	8.57143469388e-06;0.0;0.0	RPS3AP49,MC4R	rs12970134,rs489693	-
Obesity	Obesity (early onset extreme)	12;1;0	12;1;1	16;1;1	0.0;0.0007	1	8.57143e-06	0.03846	0.000700648	0	0	0	0.999991424419;8.57142857511e-06;0.000700648099483	8.57146836748e-06;0.0;0.0	FTO	rs1558902,rs17817449,rs1421085,rs1121980	-
Obesity	Subcutaneous adipose tissue	12;1;0	12;1;1	16;1;1	0.0;0.0007	1	8.57143e-06	0.03846	0.000700648	0	0	0	0.999991424419;8.57142857511e-06;0.000700648099483	8.57146836748e-06;0.0;0.0	FTO	rs1558902,rs9922619,rs17817449,rs1421085	-
Inflammatory bowel disease	Rheumatoid arthritis	118;51;1	118;51;2	168;60;9	0.0043;0.4414	0.0042896	8.95668e-06	0.0401886	5.45484e-10	0	0	0	0.00428064595496;8.94455942473e-06;5.26009421644e-10	8.78204449961e-06;1.14124144945e-08;9.03678077881e-12	PTPN2,SPRED2,HLA-DQA1,CD83,BTF3L4P3,TNFAIP3,HLA-DRB1,IL2RA,CD40	rs1569723,rs6920220,rs4810485	rs6920220
Bilirubin levels	Methotrexate clearance (acute lymphoblastic leukemia)	13;1;0	13;1;1	16;1;1	0.0;0.0007	1	9.28571e-06	0.041665	0.000700648	0	0	0	0.99999071662;9.28571426432e-06;0.000700648099483	9.28576071445e-06;0.0;0.0	SLCO1B1	rs4149080,rs4363657,rs4149056	-
Bilirubin levels	Circulating cell-free DNA	13;1;1	13;1;1	16;9;9	0.0;0.0063	9.28571e-06	9.28571e-06	0.041665	2.46203e-30	0	0	0	9.28571426432e-06;9.28571426432e-06;2.46203079288e-30	0.0;0.0;0.0	UGT1A10,UGT1A3,UGT1A1,UGT1A6,UGT1A7,UGT1A4,UGT1A5,UGT1A8,UGT1A9	rs6742078	rs6742078
Bilirubin levels	Cholelithiasis-related traits in sickle cell anemia	13;1;1	13;1;1	16;9;9	0.0;0.0063	9.28571e-06	9.28571e-06	0.041665	2.46203e-30	0	0	0	9.28571426432e-06;9.28571426432e-06;2.46203079288e-30	0.0;0.0;0.0	UGT1A10,UGT1A3,UGT1A1,UGT1A6,UGT1A7,UGT1A4,UGT1A5,UGT1A8,UGT1A9	rs887829	rs887829
Asthma	Crohns disease	39;163;0	39;163;2	44;168;6	0.0045;0.3237	1	9.95482e-06	0.0446673	8.11799e-07	0	0	0	0.995469252545;9.94070092748e-06;7.80444709929e-07	0.00453080992206;1.38573456264e-08;2.78928518696e-08	LRRC32,SMAD3,HLA-DQA2,GSDMB,MTCO3P1,C11ORF30	rs11078927,rs2872507,rs7927997,rs7130588,rs7927894	-
IgA nephropathy	Testosterone levels	7;2;0	7;2;1	12;1;0	0.0;0.0005	1	9.99998e-06	0.0448699	1	0	0	0	0.999990003191;9.99995714331e-06;0.999474513887	1.00000071428e-05;1.07143673474e-11;0.000525635678642	-	rs4227,rs12150660	-
Apolipoprotein Levels	Carotid intima media thickness	2;7;1	2;7;1	3;11;2	0.0;0.0014	9.99998e-06	9.99998e-06	0.0448699	6.32672e-07	0	0	0	9.99995714117e-06;9.99995714117e-06;6.32589063156e-07	1.8367399417e-11;1.8367399417e-11;6.12404817366e-11	APOC1,APOE	rs445925	rs445925
Birth weight	Diabetes (gestational)	7;2;0	7;2;1	9;3;1	0.0;0.0012	1	9.99998e-06	0.0448699	0.00118193	0	0	0	0.999990003191;9.99995714331e-06;0.00118151535177	1.00000071428e-05;1.07143673474e-11;2.76240430447e-07	CDKAL1	rs6931514,rs7754840	-
Folate pathway vitamin levels	Pubertal anthropometrics	2;7;0	2;7;1	2;12;1	0.0;0.0011	1	9.99998e-06	0.0448699	0.00105072	0	0	0	0.999990002977;9.99995714117e-06;0.00105046587844	9.99998928566e-06;1.8367399417e-11;2.3207126891e-07	FUT2	rs281379,rs602662	-
Birth weight	Head circumference (infant)	7;2;1	7;2;1	9;2;1	0.0;0.0008	9.99998e-06	9.99998e-06	0.0448699	0.000788091	0	0	0	9.99995714331e-06;9.99995714331e-06;0.000787952964238	1.07143673474e-11;1.07143673474e-11;6.90742276001e-08	HMGA2	rs1042725	rs1042725
Fasting insulin-related traits	Waist Circumference - Triglycerides (WC-TG)	2;7;0	2;7;1	2;8;1	0.0;0.0007	1	9.99998e-06	0.0448699	0.000700541	0	0	0	0.999990002977;9.99995714117e-06;0.000700433317957	9.99998928566e-06;1.8367399417e-11;9.39792741868e-08	GCKR	rs780094,rs780093	-
Idiopathic pulmonary fibrosis	Lung cancer	1;14;1	1;14;1	1;14;1	0.0;0.0006	1e-05	1e-05	0.04487	0.000613067	0	0	0	9.9999999802e-06;9.9999999802e-06;0.000613067087044	0.0;0.0;0.0	TERT	rs2736100	rs2736100
E-selectin levels	Liver enzyme levels (alkaline phosphatase)	1;14;0	1;14;1	2;21;2	0.0;0.0018	1	1e-05	0.04487	8.05431e-07	0	0	0	0.999989999081;9.9999999802e-06;8.05430812858e-07	1.00000071429e-05;0.0;0.0	LCN1P2,ABO	rs579459,rs651007	-
Liver enzyme levels (alkaline phosphatase)	Soluble E-selectin levels	14;1;1	14;1;1	21;2;2	0.0;0.0018	1e-05	1e-05	0.04487	8.05431e-07	0	0	0	1.00000000031e-05;1.00000000031e-05;8.05430812867e-07	0.0;0.0;0.0	LCN1P2,ABO	rs579459	rs579459
Hematology traits	Oleic acid (18:1n-9) plasma levels	14;1;0	14;1;1	18;1;0	0.0;0.0008	1	1e-05	0.04487	1	0	0	0	0.999989997646;1.00000000031e-05;0.999211770877	1.00000535716e-05;0.0;0.00078855711869	-	rs174548,rs102275	-
Liver enzyme levels (alkaline phosphatase)	Oleic acid (18:1n-9) plasma levels	14;1;0	14;1;1	21;1;0	0.0;0.0009	1	1e-05	0.04487	1	0	0	0	0.999989997646;1.00000000031e-05;0.999080399381	1.00000535716e-05;0.0;0.000920043746828	-	rs174601,rs102275	-
Blond vs. brown hair color	Iris characteristics	5;3;0	5;3;1	7;4;2	0.0;0.0012	1	1.07143e-05	0.0480749	4.83117e-07	0	0	0	0.999989290461;1.07142245397e-05;4.83046866391e-07	1.07142780611e-05;2.04082507291e-11;2.35279030104e-11	SLC24A4,CPSF2	rs12896399,rs4900109	-
Freckles	Skin pigmentation	5;3;1	5;3;1	4;4;1	0.0;0.0007	1.07143e-05	1.07143e-05	0.0480749	0.00070051	0	0	0	1.07142245397e-05;1.07142245397e-05;0.000700371975944	2.04082507291e-11;2.04082507291e-11;1.03568994553e-07	TYR	rs1042602	rs1042602
Blond vs. brown hair color	Eye color traits	5;3;0	5;3;1	7;3;1	0.0;0.0009	1	1.07143e-05	0.0480749	0.000919359	0	0	0	0.999989290461;1.07142245397e-05;0.000919117425059	1.07142780611e-05;2.04082507291e-11;1.61130844262e-07	HERC2	rs1667394,rs12913832	-
Blond vs. brown hair color	Skin sensitivity to sun	5;3;1	5;3;1	7;1;1	0.0;0.0003	1.07143e-05	1.07143e-05	0.0480749	0.000306534	0	0	0	1.07142245397e-05;1.07142245397e-05;0.000306533543524	2.04082507291e-11;2.04082507291e-11;0.0	MC1R	rs1805007	rs1805007
Palmitoleic acid (16:1n-7) plasma levels	Waist circumference and related phenotypes	5;3;0	5;3;1	6;5;1	0.0;0.0013	1	1.07143e-05	0.0480749	0.00131314	0	0	0	0.999989290461;1.07142245397e-05;0.00131256487346	1.07142780611e-05;2.04082507291e-11;4.60252863952e-07	GCKR	rs780093,rs1260326	-
Eosinophil counts	Tetralogy of Fallot	5;3;0	5;3;1	8;5;0	0.0;0.0018	1	1.07143e-05	0.0480749	1	0	0	0	0.999989290461;1.07142245397e-05;0.998249453367	1.07142780611e-05;2.04082507291e-11;0.00175089141985	-	rs3184504,rs11065987	-
Hepatitis B	Hepatitis B vaccine response	5;3;1	5;3;1	6;5;1	0.0;0.0013	1.07143e-05	1.07143e-05	0.0480749	0.00131314	0	0	0	1.07142245397e-05;1.07142245397e-05;0.00131256487346	2.04082507291e-11;2.04082507291e-11;4.60252863952e-07	HLA-DPB1	rs9277535	rs9277535
Basal cell carcinoma	Skin sensitivity to sun	5;3;1	5;3;1	8;1;1	0.0;0.0004	1.07143e-05	1.07143e-05	0.0480749	0.000350324	0	0	0	1.07142245397e-05;1.07142245397e-05;0.000350324049747	2.04082507291e-11;2.04082507291e-11;0.0	MC1R	rs1805007	rs1805007
Creatinine levels	Renal function and chronic kidney disease	5;3;0	5;3;1	5;4;1	0.0;0.0009	1	1.07143e-05	0.0480749	0.00087558	0	0	0	0.999989290461;1.07142245397e-05;0.000875349938688	1.07142780611e-05;2.04082507291e-11;1.72614988934e-07	SHROOM3	rs9992101,rs17319721	-
Two-hour glucose challenge	Waist circumference and related phenotypes	5;3;1	5;3;1	5;5;1	0.0;0.0011	1.07143e-05	1.07143e-05	0.0480749	0.00109438	0	0	0	1.07142245397e-05;1.07142245397e-05;0.00109399572974	2.04082507291e-11;2.04082507291e-11;3.06844208588e-07	GCKR	rs1260326	rs1260326
Hepatitis B vaccine response	Hepatitis C induced liver cirrhosis	3;5;1	3;5;1	5;3;2	0.0;0.0007	1.07143e-05	1.07143e-05	0.0480749	1.15051e-07	0	0	0	1.07142245359e-05;1.07142245359e-05;1.1504642757e-07	2.44898542274e-11;2.44898542274e-11;8.40227060152e-13	BTNL2,HLA-DRA	rs3135363	rs3135363
Body mass index	HDL cholesterol	72;92;1	72;92;2	73;83;3	0.0047;0.2653	0.00472053	1.08851e-05	0.0488414	0.00239741	0	0	0	0.00470964205973;1.08687567428e-05;0.00225150464429	1.07675035658e-05;1.57944063591e-08;0.000136840022778	RPS3AP49,SLC39A8,MC4R	rs17782313,rs12967135,rs13107325	rs13107325
Body mass index	Type 2 diabetes	72;92;2	72;92;2	73;89;4	0.0047;0.2845	1.08851e-05	1.08851e-05	0.0488414	0.000191081	0	0	0	1.08687567428e-05;1.08687567428e-05;0.000181296590167	1.57944063591e-08;1.57944063591e-08;8.8280678363e-06	CDKAL1,FTO,FLJ30838,MIR4432	rs9356744,rs10440833,rs7754840,rs9939609,rs8050136,rs2206734,rs7756992,rs7766070,rs4712523,rs6931514,rs4712524,rs7202116,rs11642841,rs10946398	rs8050136,rs9939609
Coronary heart disease	HDL cholesterol	73;92;1	73;92;2	63;83;7	0.0048;0.229	0.00478593	1.11912e-05	0.050215	3.03909e-09	0	0	0	0.00477474336149;1.1174200482e-05;2.96809491886e-09	1.10703497388e-05;1.64705507279e-08;5.06164041958e-11	APOB,LOC157273,HECTD4,GDF7,LPA,ZNF259,MYL2	rs9987289,rs6601299,rs964184	rs964184
Response to statin therapy	Response to statin therapy (LDL-C)	4;4;1	4;4;1	5;4;1	0.0;0.0009	1.14285e-05	1.14285e-05	0.0512798	0.00087558	0	0	0	1.14284979429e-05;1.14284979429e-05;0.000875349938688	2.75510991254e-11;2.75510991254e-11;1.72614988934e-07	LPA	rs10455872	rs10455872
Alcohol dependence	Upper aerodigestive tract cancers	4;4;1	4;4;1	5;4;1	0.0;0.0009	1.14285e-05	1.14285e-05	0.0512798	0.00087558	0	0	0	1.14284979429e-05;1.14284979429e-05;0.000875349938688	2.75510991254e-11;2.75510991254e-11;1.72614988934e-07	ADH1B	rs1229984	rs1229984
Hypertriglyceridemia	Non-albumin protein levels	4;4;1	4;4;1	5;5;1	0.0;0.0011	1.14285e-05	1.14285e-05	0.0512798	0.00109438	0	0	0	1.14284979429e-05;1.14284979429e-05;0.00109399572974	2.75510991254e-11;2.75510991254e-11;3.06844208588e-07	GCKR	rs1260326	rs1260326
Malaria	Mean corpuscular hemoglobin concentration	4;4;0	4;4;1	6;5;1	0.0;0.0013	1	1.14285e-05	0.0512798	0.00131314	0	0	0	0.999988571404;1.14284979429e-05;0.00131256487346	1.14285551019e-05;2.75510991254e-11;4.60252863952e-07	ATP2B4	rs10900585,rs1541252	-
Optic disc size (disc)	Vertical cup-disc ratio	2;8;0	2;8;1	2;12;2	0.0;0.0011	1	1.14285e-05	0.0512799	2.53135e-07	0	0	0	0.999988570492;1.14285142811e-05;2.53135398331e-07	1.1428555102e-05;2.50000714287e-11;0.0	ATOH7,KRT19P4	rs1900004,rs3858145	-
Angiotensin-converting enzyme activity	Red blood cell count	2;8;1	2;8;1	3;13;2	0.0;0.0017	1.14285e-05	1.14285e-05	0.0512799	8.97192e-07	0	0	0	1.14285142811e-05;1.14285142811e-05;8.97047698688e-07	2.50000714287e-11;2.50000714287e-11;1.11812182704e-10	LCN1P2,ABO	rs495828	rs495828
Fasting insulin-related traits	Serum albumin level	2;8;0	2;8;1	2;12;1	0.0;0.0011	1	1.14285e-05	0.0512799	0.00105072	0	0	0	0.999988570492;1.14285142811e-05;0.00105046587844	1.1428555102e-05;2.50000714287e-11;2.3207126891e-07	GCKR	rs780094,rs1260326	-
HbA2 levels	Hematocrit	2;8;0	2;8;1	4;10;2	0.0;0.0018	1	1.14285e-05	0.0512799	1.03507e-06	0	0	0	0.999988570492;1.14285142811e-05;1.03482839103e-06	1.1428555102e-05;2.50000714287e-11;1.72021979998e-10	MYB,HBS1L	rs9399137,rs9483788	-
Triglycerides	Type 2 diabetes	74;92;0	74;92;2	64;89;2	0.0049;0.2494	1	1.15016e-05	0.0516077	0.025898	0	0	0	0.995148660202;1.14838565585e-05;0.0238900173362	0.00485146742696;1.71656987077e-08;0.00195227142486	SNORA70F,EIF3EP3	rs10195252,rs3923113,rs7578326,rs2972146	-
Lipoprotein-associated phospholipase A2 activity and mass	Response to Vitamin E supplementation	17;1;1	17;1;1	12;1;1	0.0;0.0005	1.21429e-05	1.21429e-05	0.054485	0.000525486	0	0	0	1.21428571343e-05;1.21428571343e-05;0.000525486074622	0.0;0.0;0.0	ZNF259	rs964184	rs964184
Lipoprotein-associated phospholipase A2 activity and mass	Progranulin levels	17;1;0	17;1;1	12;1;1	0.0;0.0005	1	1.21429e-05	0.054485	0.000525486	0	0	0	0.999987855627;1.21428571343e-05;0.000525486074622	1.21429352044e-05;0.0;0.0	CELSR2	rs7528419,rs646776,rs599839,rs12740374	-
Fasting glucose-related traits	Oleic acid (18:1n-9) plasma levels	17;1;0	17;1;1	22;1;0	0.0;0.001	1	1.21429e-05	0.054485	1	0	0	0	0.999987855627;1.21428571343e-05;0.999036608825	1.21429352044e-05;0.0;0.000963876461672	-	rs102275,rs174550	-
Methotrexate clearance (acute lymphoblastic leukemia)	Sex hormone-binding globulin levels	1;17;0	1;17;1	1;23;1	0.0;0.001	1	1.21429e-05	0.054485	0.00100718	0	0	0	0.999987855259;1.21428571299e-05;0.00100718164301	1.21428658163e-05;0.0;0.0	SLCO1B1	rs4149080,rs4149056	-
Hypothyroidism	Tetralogy of Fallot	6;3;0	6;3;1	8;5;0	0.0;0.0018	1	1.28571e-05	0.0576898	1	0	0	0	0.999987148444;1.28570510921e-05;0.998249453367	1.28571290815e-05;3.06123906709e-11;0.00175089141985	-	rs3184504,rs11065987	-
Hypothyroidism	Myasthenia gravis	6;3;0	6;3;1	8;4;1	0.0;0.0014	1	1.28571e-05	0.0576898	0.00140065	0	0	0	0.999987148444;1.28570510921e-05;0.00140000784826	1.28571290815e-05;3.06123906709e-11;4.83321943976e-07	HCG22	rs6679677,rs2476601	-
Black vs. red hair color	Skin pigmentation	6;3;0	6;3;1	7;4;1	0.0;0.0012	1	1.28571e-05	0.0576898	0.00122565	0	0	0	0.999987148444;1.28570510921e-05;0.00122516786881	1.28571290815e-05;3.06123906709e-11;3.62491465286e-07	SLC45A2	rs28777,rs16891982	-
D-dimer levels	Hemostatic factors and hematological phenotypes	3;6;0	3;6;1	6;2;1	0.0;0.0005	1	1.28571e-05	0.0576898	0.000525429	0	0	0	0.999987148705;1.28570510954e-05;0.000525371013054	1.2857115306e-05;3.82653790087e-11;2.87758862248e-08	F5	rs6687813,rs2420371	-
Black vs. red hair color	Eye color traits	6;3;1	6;3;1	7;3;1	0.0;0.0009	1.28571e-05	1.28571e-05	0.0576898	0.000919359	0	0	0	1.28570510921e-05;1.28570510921e-05;0.000919117425059	3.06123906709e-11;3.06123906709e-11;1.61130844262e-07	HERC2	rs12913832	rs12913832
Vitamin E levels	Warfarin maintenance dose	3;6;1	3;6;1	3;4;1	0.0;0.0005	1.28571e-05	1.28571e-05	0.0576898	0.000525417	0	0	0	1.28570510954e-05;1.28570510954e-05;0.000525348006851	3.82653790087e-11;3.82653790087e-11;5.17844977233e-08	CYP4F2	rs2108622	rs2108622
Magnesium levels	Renal function and chronic kidney disease	6;3;0	6;3;1	8;4;1	0.0;0.0014	1	1.28571e-05	0.0576898	0.00140065	0	0	0	0.999987148444;1.28570510921e-05;0.00140000784826	1.28571290815e-05;3.06123906709e-11;4.83321943976e-07	SHROOM3	rs13146355,rs17319721	-
Coagulation factor levels	Phytosterol levels	6;3;0	6;3;1	4;2;1	0.0;0.0004	1	1.28571e-05	0.0576898	0.000350301	0	0	0	0.999987148444;1.28570510921e-05;0.000350278025117	1.28571290815e-05;3.06123906709e-11;1.15090102481e-08	ABO	rs657152,rs687289	-
Triglycerides-Blood Pressure (TG-BP)	Waist circumference and related phenotypes	6;3;0	6;3;1	7;5;1	0.0;0.0015	1	1.28571e-05	0.0576898	0.00153186	0	0	0	0.999987148444;1.28570510921e-05;0.00153105738512	1.28571290815e-05;3.06123906709e-11;6.44335178557e-07	GCKR	rs780093,rs1260326	-
Activated partial thromboplastin time	Duodenal ulcer	9;2;0	9;2;1	9;2;1	0.0;0.0008	1	1.28571e-05	0.0576898	0.000788091	0	0	0	0.999987142201;1.28570693561e-05;0.000787952964238	1.28571520406e-05;1.83675218671e-11;6.90742276001e-08	ABO	rs687621,rs505922	-
Intracranial aneurysm	Myocardial infarction	9;2;0	9;2;1	11;4;1	0.0;0.0019	1	1.28571e-05	0.0576898	0.00192552	0	0	0	0.999987142201;1.28570693561e-05;0.00192425191725	1.28571520406e-05;1.83675218671e-11;9.49382316161e-07	CDKN2B-AS1	rs6475606,rs10757278	-
Lung adenocarcinoma	Nicotine dependence	9;2;1	9;2;1	10;3;1	0.0;0.0013	1.28571e-05	1.28571e-05	0.0576898	0.0013132	0	0	0	1.28570693561e-05;1.28570693561e-05;0.00131267981406	1.83675218671e-11;1.83675218671e-11;3.45310616806e-07	CHRNA3	rs1051730	rs1051730
Eye color	Sunburns	9;2;0	9;2;1	8;2;1	0.0;0.0007	1	1.28571e-05	0.0576898	0.000700541	0	0	0	0.999987142201;1.28570693561e-05;0.000700433317951	1.28571520406e-05;1.83675218671e-11;5.37212617786e-08	TYR	rs1393350,rs1847134,rs1126809	-
Duodenal ulcer	Venous thromboembolism	2;9;1	2;9;1	2;7;1	0.0;0.0006	1.28571e-05	1.28571e-05	0.0576898	0.000612987	0	0	0	1.28570693446e-05;1.28570693446e-05;0.000612906000927	3.26531545192e-11;3.26531545192e-11;6.90459973617e-08	ABO	rs505922	rs505922
Myocardial infarction	Myocardial infarction (early onset)	2;9;0	2;9;1	4;12;1	0.0;0.0021	1	1.28571e-05	0.0576898	0.00210043	0	0	0	0.999987141308;1.28570693446e-05;0.00209890800383	1.28571198979e-05;3.26531545192e-11;1.39177711394e-06	CDKN2B-AS1	rs10757278,rs4977574	-
Duodenal ulcer	Pancreatic cancer	2;9;1	2;9;1	2;11;1	0.0;0.001	1.28571e-05	1.28571e-05	0.0576898	0.00096318	0	0	0	1.28570693446e-05;1.28570693446e-05;0.00096296924451	3.26531545192e-11;3.26531545192e-11;1.91794437116e-07	ABO	rs505922	rs505922
Angiotensin-converting enzyme activity	Venous thromboembolism	2;9;1	2;9;1	3;7;2	0.0;0.0009	1.28571e-05	1.28571e-05	0.0576898	2.41594e-07	0	0	0	1.28570693446e-05;1.28570693446e-05;2.41576333912e-07	3.26531545192e-11;3.26531545192e-11;1.05007684734e-11	LCN1P2,ABO	rs495828	rs495828
Lipid metabolism phenotypes	Oleic acid (18:1n-9) plasma levels	18;1;0	18;1;1	25;1;0	0.0;0.0011	1	1.28571e-05	0.05769	1	0	0	0.01	0.999987140381;1.28571428537e-05;0.998905237334	1.28572301025e-05;0.0;0.00109538612377	-	rs102275,rs174547	-
Inflammatory bowel disease	Platelet counts	118;62;1	118;62;2	168;73;2	0.0052;0.537	0.00521242	1.32759e-05	0.059569	0.100863	0	0	0.01	0.0051991404534;1.3253922761e-05;0.0841586856151	1.30632572769e-05;2.09386543447e-08;0.0162636687518	FEN1,THADA	rs4246215,rs10495903,rs17030845	rs4246215
Height	Pulmonary function (interaction)	294;26;1	294;26;2	322;33;5	0.0055;0.4653	0.00544574	1.42362e-05	0.0638777	9.27356e-05	0	0	0	0.00543150387793;1.42124303517e-05;8.67076422673e-05	1.36924648458e-05;2.10544922652e-08;3.90695172411e-06	MTCO3P1,PTCH1,GPR126,KRT18P51,MFAP2	rs3817928,rs2284746,rs6570507,rs3748069	rs2284746
Lp (a) levels	Response to statin therapy (LDL-C)	5;4;1	5;4;1	5;4;1	0.0;0.0009	1.42857e-05	1.42857e-05	0.0640997	0.00087558	0	0	0	1.42855918841e-05;1.42855918841e-05;0.000875349938688	4.59184985422e-11;4.59184985422e-11;1.72614988934e-07	LPA	rs10455872	rs10455872
Blond vs. brown hair color	Freckling	5;4;0	5;4;1	7;4;0	0.0;0.0012	1	1.42857e-05	0.0640997	1	0	0	0	0.999985717868;1.42855918841e-05;0.998774349027	1.42856836733e-05;4.59184985422e-11;0.00122586561723	-	rs12931267,rs1805007	-
Non-albumin protein levels	Palmitoleic acid (16:1n-7) plasma levels	4;5;0	4;5;1	5;6;1	0.0;0.0013	1	1.42857e-05	0.0640997	0.00131314	0	0	0	0.9999857176;1.42855918803e-05;0.00131256487346	1.42856785713e-05;4.8979685131e-11;4.79402074227e-07	GCKR	rs780093,rs1260326	-
Lp (a) levels	Response to statin therapy	5;4;1	5;4;1	5;5;1	0.0;0.0011	1.42857e-05	1.42857e-05	0.0640997	0.00109438	0	0	0	1.42855918841e-05;1.42855918841e-05;0.00109399572974	4.59184985422e-11;4.59184985422e-11;3.06844208588e-07	LPA	rs10455872	rs10455872
Basal cell carcinoma	Non-melanoma skin cancer	5;4;1	5;4;1	8;5;3	0.0;0.0018	1.42857e-05	1.42857e-05	0.0640997	2.82094e-10	0	0	0	1.42855918841e-05;1.42855918841e-05;2.82062922034e-10	4.59184985422e-11;4.59184985422e-11;4.12310890139e-15	IRF4,EXOC2,MC1R	rs1805007	rs1805007
Hypertriglyceridemia	Two-hour glucose challenge	4;5;1	4;5;1	5;5;1	0.0;0.0011	1.42857e-05	1.42857e-05	0.0640997	0.00109438	0	0	0	1.42855918803e-05;1.42855918803e-05;0.00109399572974	4.8979685131e-11;4.8979685131e-11;3.06844208588e-07	GCKR	rs1260326	rs1260326
Non-albumin protein levels	Two-hour glucose challenge	4;5;1	4;5;1	5;5;1	0.0;0.0011	1.42857e-05	1.42857e-05	0.0640997	0.00109438	0	0	0	1.42855918803e-05;1.42855918803e-05;0.00109399572974	4.8979685131e-11;4.8979685131e-11;3.06844208588e-07	GCKR	rs1260326	rs1260326
Freckles	Freckling	5;4;0	5;4;1	4;4;1	0.0;0.0007	1	1.42857e-05	0.0640997	0.00070051	0	0	0	0.999985717868;1.42855918841e-05;0.000700371975944	1.42856836733e-05;4.59184985422e-11;1.03568994553e-07	IRF4	rs12931267,rs1805007	-
Freckles	Non-melanoma skin cancer	5;4;1	5;4;1	4;5;3	0.0;0.0009	1.42857e-05	1.42857e-05	0.0640997	2.01549e-11	0	0	0	1.42855918841e-05;1.42855918841e-05;2.01544129223e-11	4.59184985422e-11;4.59184985422e-11;5.88767948276e-17	IRF4,EXOC2,MC1R	rs1805007	rs1805007
Hypertriglyceridemia	Palmitoleic acid (16:1n-7) plasma levels	4;5;0	4;5;1	5;6;1	0.0;0.0013	1	1.42857e-05	0.0640997	0.00131314	0	0	0	0.9999857176;1.42855918803e-05;0.00131256487346	1.42856785713e-05;4.8979685131e-11;4.79402074227e-07	GCKR	rs780093,rs1260326	-
Eosinophil counts	Retinal vascular caliber	5;4;0	5;4;1	8;5;0	0.0;0.0018	1	1.42857e-05	0.0640997	1	0	0	0.02	0.999985717868;1.42855918841e-05;0.998249453367	1.42856836733e-05;4.59184985422e-11;0.00175089141985	-	rs10774625,rs3184504	-
Basal cell carcinoma	Freckling	5;4;0	5;4;1	8;4;1	0.0;0.0014	1	1.42857e-05	0.0640997	0.00140065	0	0	0	0.999985717868;1.42855918841e-05;0.00140000784826	1.42856836733e-05;4.59184985422e-11;4.83321943976e-07	IRF4	rs12931267,rs1805007	-
Blond vs. brown hair color	Non-melanoma skin cancer	5;4;1	5;4;1	7;5;1	0.0;0.0015	1.42857e-05	1.42857e-05	0.0640997	0.00153186	0	0	0	1.42855918841e-05;1.42855918841e-05;0.00153105738512	4.59184985422e-11;4.59184985422e-11;6.44335178557e-07	MC1R	rs1805007	rs1805007
Hair color	Sunburns	10;2;1	10;2;1	14;2;1	0.0;0.0012	1.42857e-05	1.42857e-05	0.0640998	0.00122579	0	0	0	1.42856223965e-05;1.42856223965e-05;0.00122543613408	2.29594242001e-11;2.29594242001e-11;1.74655293929e-07	MC1R	rs1805007	rs1805007
Bladder cancer	Duodenal ulcer	10;2;1	10;2;1	15;2;1	0.0;0.0013	1.42857e-05	1.42857e-05	0.0640998	0.00131331	0	0	0	1.42856223965e-05;1.42856223965e-05;0.00131290975577	2.29594242001e-11;2.29594242001e-11;2.01537110445e-07	PSCA	rs2294008	rs2294008
Duodenal ulcer	Liver enzyme levels	2;10;0	2;10;1	2;15;1	0.0;0.0013	1	1.42857e-05	0.0640998	0.00131331	0	0	0	0.999985712368;1.42856224059e-05;0.00131290975581	1.42856836734e-05;4.13266486883e-11;3.75917096747e-07	ABO	rs657152,rs505922	-
Folate pathway vitamin levels	Liver enzyme levels	2;10;0	2;10;1	2;15;1	0.0;0.0013	1	1.42857e-05	0.0640998	0.00131331	0	0	0	0.999985712368;1.42856224059e-05;0.00131290975581	1.42856836734e-05;4.13266486883e-11;3.75917096747e-07	NBPF3	rs4654748,rs1780324	-
Hepcidin levels	mean corpuscular hemoglobin concentration	3;7;1	3;7;1	3;9;1	0.0;0.0012	1.49999e-05	1.49999e-05	0.0673047	0.00118193	0	0	0	1.49998714963e-05;1.49998714963e-05;0.0011815153518	5.51021195333e-11;5.51021195333e-11;3.68191553209e-07	TMPRSS6	rs855791	rs855791
Birth weight	Brain structure	7;3;0	7;3;1	9;4;1	0.0;0.0016	1	1.49999e-05	0.0673047	0.00157563	0	0	0	0.999985002707;1.49998714814e-05;0.00157480184549	1.49999785712e-05;4.28573673475e-11;6.21413913659e-07	HMGA2	rs1042725,rs10784502	-
Black vs. blond hair color	Iris characteristics	7;3;0	7;3;1	9;4;2	0.0;0.0016	1	1.49999e-05	0.0673047	8.28105e-07	0	0	0	0.999985002707;1.49998714814e-05;8.27935252808e-07	1.49999785712e-05;4.28573673475e-11;5.64743867404e-11	SLC24A4,CPSF2	rs12896399,rs4900109	-
Esophageal cancer (squamous cell)	Esophageal cancer and gastric cancer	7;3;0	7;3;1	8;2;1	0.0;0.0007	1	1.49999e-05	0.0673047	0.000700541	0	0	0	0.999985002707;1.49998714814e-05;0.000700433317951	1.49999785712e-05;4.28573673475e-11;5.37212617786e-08	CHEK2	rs738722,rs4822983	-
Black vs. blond hair color	Eye color traits	7;3;1	7;3;1	9;3;1	0.0;0.0012	1.49999e-05	1.49999e-05	0.0673047	0.00118193	0	0	0	1.49998714814e-05;1.49998714814e-05;0.00118151535177	4.28573673475e-11;4.28573673475e-11;2.76240430447e-07	HERC2	rs12913832	rs12913832
Waist Circumference - Triglycerides (WC-TG)	Waist circumference and related phenotypes	7;3;0	7;3;1	8;5;1	0.0;0.0018	1	1.49999e-05	0.0673047	0.00175055	0	0	0	0.999985002707;1.49998714814e-05;0.00174947327973	1.49999785712e-05;4.28573673475e-11;8.59088460145e-07	GCKR	rs780093,rs1260326	-
Black vs. blond hair color	Skin pigmentation	7;3;0	7;3;1	9;4;1	0.0;0.0016	1	1.49999e-05	0.0673047	0.00157563	0	0	0	0.999985002707;1.49998714814e-05;0.00157480184549	1.49999785712e-05;4.28573673475e-11;6.21413913659e-07	SLC45A2	rs28777,rs16891982	-
Beta-2 microglubulin plasma levels	Tetralogy of Fallot	7;3;0	7;3;1	9;5;0	0.0;0.002	1	1.49999e-05	0.0673047	1	0	0	0	0.999985002707;1.49998714814e-05;0.998030807568	1.49999785712e-05;4.28573673475e-11;0.00196962339115	-	rs3184504,rs11065987	-
Drinking behavior	mean corpuscular hemoglobin concentration	3;7;1	3;7;1	3;9;1	0.0;0.0012	1.49999e-05	1.49999e-05	0.0673047	0.00118193	0	0	0	1.49998714963e-05;1.49998714963e-05;0.0011815153518	5.51021195333e-11;5.51021195333e-11;3.68191553209e-07	ALDH2	rs671	rs671
Chronic obstructive pulmonary disease	Nicotine dependence	11;2;0	11;2;1	14;3;0	0.0;0.0018	1	1.57142e-05	0.0705097	1	0	0	0.01	0.999984284944;1.57141734798e-05;0.998161845632	1.57142969385e-05;2.80615451921e-11;0.00183875788437	-	rs8034191,rs1051730	-
HbA2 levels	Hematological parameters	2;11;0	2;11;1	4;15;2	0.0;0.0026	1	1.57142e-05	0.0705097	2.41446e-06	0	0	0	0.999984281855;1.57141734313e-05;2.41354184311e-06	1.57142464284e-05;5.10205539362e-11;7.38027736217e-10	MYB,HBS1L	rs9399137,rs9402686	-
E-selectin levels	End-stage coagulation	1;23;1	1;23;1	2;18;2	0.0;0.0016	1.64286e-05	1.64286e-05	0.073715	5.86814e-07	0	0	0	1.64285714168e-05;1.64285714168e-05;5.86813877943e-07	0.0;0.0;0.0	LCN1P2,ABO	rs651007	rs651007
End-stage coagulation	Soluble E-selectin levels	23;1;0	23;1;1	18;2;2	0.0;0.0016	1	1.64286e-05	0.073715	5.86814e-07	0	0	0	0.99998356788;1.64285714366e-05;5.86813877955e-07	1.64287122457e-05;0.0;0.0	LCN1P2,ABO	rs579459,rs651007	-
End-stage coagulation	Factor VII	23;1;0	23;1;1	18;1;1	0.0;0.0008	1	1.64286e-05	0.073715	0.000788229	0	0	0	0.99998356788;1.64285714366e-05;0.000788229111934	1.64287122457e-05;0.0;0.0	F7	rs561241,rs2181540,rs6041,rs10665	-
Crohns disease	Phospholipid levels (plasma)	163;50;1	163;50;2	168;51;2	0.0058;0.3752	0.00580496	1.64432e-05	0.0737804	0.0542483	0	0	0	0.00578851197219;1.6412905135e-05;0.0479600926092	1.61167889449e-05;2.84499660458e-08;0.00601333277442	TMEM258,GCKR	rs780094,rs102275,rs780093	rs102275
Inflammatory bowel disease (early onset)	Nephropathy	4;6;0	4;6;1	5;8;1	0.0;0.0018	1	1.71428e-05	0.0769196	0.00175055	0	0	0	0.99998286096;1.71426735314e-05;0.00174947327973	1.71427959182e-05;7.65306851304e-11;9.39463435076e-07	HORMAD2	rs2412971,rs2412973	-
Retinal vascular caliber	Vitamin B12 levels	4;6;0	4;6;1	5;6;0	0.0;0.0013	1	1.71428e-05	0.0769196	1	0	0	0	0.99998286096;1.71426735314e-05;0.99868686002	1.71427959182e-05;7.65306851304e-11;0.00131331243084	-	rs492602,rs2287921	-
Thyroid function	Thyroid volume	4;6;0	4;6;1	7;6;4	0.0;0.0018	1	1.71428e-05	0.0769196	4.63354e-14	0	0	0	0.99998286096;1.71426735314e-05;4.63329960013e-14	1.71427959182e-05;7.65306851304e-11;1.08360604124e-19	RPS14P3,MAF,DYNLRB2,CAPZB	rs3813582,rs17767419	-
Hypertriglyceridemia	Triglycerides-Blood Pressure (TG-BP)	4;6;0	4;6;1	5;7;3	0.0;0.0015	1	1.71428e-05	0.0769196	1.7632e-10	0	0	0	0.99998286096;1.71426735314e-05;1.76304771961e-10	1.71427959182e-05;7.65306851304e-11;4.71030856855e-15	LPL,ZNF259,GCKR	rs780093,rs1260326	-
Non-albumin protein levels	Triglycerides-Blood Pressure (TG-BP)	4;6;0	4;6;1	5;7;1	0.0;0.0015	1	1.71428e-05	0.0769196	0.00153186	0	0	0	0.99998286096;1.71426735314e-05;0.00153105738513	1.71427959182e-05;7.65306851304e-11;6.90278508423e-07	GCKR	rs780093,rs1260326	-
Glomerular filtration rate	Magnesium levels	4;6;0	4;6;1	4;8;1	0.0;0.0014	1	1.71428e-05	0.0769196	0.00140065	0	0	0	0.99998286096;1.71426735314e-05;0.00140000784825	1.71427959182e-05;7.65306851304e-11;5.63743919698e-07	SHROOM3	rs13146355,rs4859682	-
Coagulation factor levels	Protein C levels	6;4;1	6;4;1	4;4;1	0.0;0.0007	1.71428e-05	1.71428e-05	0.0769196	0.00070051	0	0	0	1.71426735255e-05;1.71426735255e-05;0.000700371975944	6.88777478131e-11;6.88777478131e-11;1.03568994553e-07	PROCR	rs867186	rs867186
Hypothyroidism	Retinal vascular caliber	6;4;0	6;4;1	8;5;0	0.0;0.0018	1	1.71428e-05	0.0769196	1	0	0	0	0.999982860615;1.71426735255e-05;0.998249453367	1.7142808163e-05;6.88777478131e-11;0.00175089141985	-	rs10774625,rs3184504	-
Black vs. red hair color	Non-melanoma skin cancer	6;4;1	6;4;1	7;5;1	0.0;0.0015	1.71428e-05	1.71428e-05	0.0769196	0.00153186	0	0	0	1.71426735255e-05;1.71426735255e-05;0.00153105738512	6.88777478131e-11;6.88777478131e-11;6.44335178557e-07	IRF4	rs12203592	rs12203592
Black vs. red hair color	Blue vs. green eyes	6;4;0	6;4;1	7;6;1	0.0;0.0018	1	1.71428e-05	0.0769196	0.00183799	0	0	0	0.999982860615;1.71426735255e-05;0.00183678602675	1.7142808163e-05;6.88777478131e-11;1.00662671541e-06	HERC2	rs1667394,rs12913832	-
Serum albumin level	Waist circumference and related phenotypes	8;3;1	8;3;1	12;5;1	0.0;0.0026	1.71428e-05	1.71428e-05	0.0769196	0.0026249	0	0	0	1.71426857245e-05;1.71426857245e-05;0.00262237099021	5.71431836743e-11;5.71431836743e-11;2.02475738642e-06	GCKR	rs1260326	rs1260326
Dehydroepiandrosterone sulphate levels	Ewing sarcoma	8;3;0	8;3;1	13;3;0	0.0;0.0017	1	1.71428e-05	0.0769196	1	0	0	0	0.999982856974;1.71426857245e-05;0.998293067697	1.71428265303e-05;5.71431836743e-11;0.001707455478	-	rs4924410,rs7181230	-
HDL Cholesterol - Triglycerides (HDLC-TG)	Waist circumference and related phenotypes	8;3;0	8;3;1	11;5;2	0.0;0.0024	1	1.71428e-05	0.0769196	2.1078e-06	0	0	0	0.999982856974;1.71426857245e-05;2.10696819961e-06	1.71428265303e-05;5.71431836743e-11;3.74345702883e-10	HERPUD1,CETP	rs173539,rs3764261	-
Hematocrit	Tetralogy of Fallot	8;3;1	8;3;1	10;5;2	0.0;0.0022	1.71428e-05	1.71428e-05	0.0769196	1.72471e-06	0	0	0	1.71426857245e-05;1.71426857245e-05;1.72410967043e-06	5.71431836743e-11;5.71431836743e-11;2.72242483698e-10	BRAP,ATXN2	rs11065987	rs11065987
Hemoglobin	Tetralogy of Fallot	8;3;1	8;3;1	10;5;2	0.0;0.0022	1.71428e-05	1.71428e-05	0.0769196	1.72471e-06	0	0	0	1.71426857245e-05;1.71426857245e-05;1.72410967043e-06	5.71431836743e-11;5.71431836743e-11;2.72242483698e-10	BRAP,ATXN2	rs11065987	rs11065987
Beta thalassemia/hemoglobin E disease	Hematocrit	3;8;0	3;8;1	4;10;2	0.0;0.0018	1	1.71428e-05	0.0769196	1.03507e-06	0	0	0	0.999982855979;1.71426857713e-05;1.03482839103e-06	1.71427959182e-05;7.5000071428e-11;1.72021979998e-10	HBS1L,MYB	rs9483788,rs9376092	-
Glioma (high-grade)	Vertical cup-disc ratio	3;8;0	3;8;1	3;12;1	0.0;0.0016	1	1.71428e-05	0.0769196	0.0015757	0	0	0	0.999982855979;1.71426857713e-05;0.00157493974417	1.71427959182e-05;7.5000071428e-11;6.96051166822e-07	CDKN2B-AS1	rs1412829,rs1063192	-
Drinking behavior	Renal function-related traits (sCR)	3;8;1	3;8;1	3;10;1	0.0;0.0013	1.71428e-05	1.71428e-05	0.0769196	0.0013132	0	0	0	1.71426857713e-05;1.71426857713e-05;0.0013126798141	7.5000071428e-11;7.5000071428e-11;4.65978825534e-07	ALDH2	rs671	rs671
Esophageal cancer and gastric cancer	Vertical cup-disc ratio	3;8;0	3;8;1	2;12;1	0.0;0.0011	1	1.71428e-05	0.0769196	0.00105072	0	0	0	0.999982855979;1.71426857713e-05;0.00105046587844	1.71427959182e-05;7.5000071428e-11;2.3207126891e-07	CHEK2	rs1547014,rs738722	-
Renal function and chronic kidney disease	Renal function-related traits (sCR)	3;8;0	3;8;1	4;10;2	0.0;0.0018	1	1.71428e-05	0.0769196	1.03507e-06	0	0	0	0.999982855979;1.71426857713e-05;1.03482839103e-06	1.71427959182e-05;7.5000071428e-11;1.72021979998e-10	PDILT,SHROOM3	rs13146355,rs17319721	-
Renal function and chronic kidney disease	Renal function-related traits (eGRFcrea)	3;8;0	3;8;1	4;11;2	0.0;0.0019	1	1.71428e-05	0.0769196	1.26501e-06	0	0	0	0.999982855979;1.71426857713e-05;1.26467943556e-06	1.71427959182e-05;7.5000071428e-11;2.44921685517e-10	PDILT,SHROOM3	rs13146355,rs17319721	-
HbA2 levels	White blood cell types	2;12;0	2;12;1	4;19;2	0.0;0.0033	1	1.71428e-05	0.0769197	3.9312e-06	0	0	0	0.999982857526;1.71427223266e-05;3.9292474805e-06	1.71428081631e-05;6.17348702628e-11;1.65018372193e-09	MYB,HBS1L	rs9399137,rs9373124	-
Red vs. non-red hair color	Tanning	2;12;1	2;12;1	0;14;0	0.0;0.0	1.71428e-05	1.71428e-05	0.0769197	1	0	0	0	1.71427223266e-05;1.71427223266e-05;nan	6.17348702628e-11;6.17348702628e-11;0.0	-	rs4911414	rs4911414
Cleft lip	Orofacial clefts	2;12;1	2;12;1	4;19;3	0.0;0.0033	1.71428e-05	1.71428e-05	0.0769197	1.95211e-09	0	0	0	1.71427223266e-05;1.71427223266e-05;1.95176505279e-09	6.17348702628e-11;6.17348702628e-11;2.41159351614e-13	MIR1208,MIR3686,IRF6	rs987525	rs987525
Dengue shock syndrome	Esophageal cancer	2;12;0	2;12;1	2;13;1	0.0;0.0011	1	1.71428e-05	0.0769197	0.00113825	0	0	0	0.999982857526;1.71427223266e-05;0.00113795484171	1.71428081631e-05;6.17348702628e-11;2.76183989447e-07	PLCE1	rs2274223,rs3765524	-
Burning and freckling	Tanning	2;12;1	2;12;1	0;14;0	0.0;0.0	1.71428e-05	1.71428e-05	0.0769197	1	0	0	0	1.71427223266e-05;1.71427223266e-05;nan	6.17348702628e-11;6.17348702628e-11;0.0	-	rs4911414	rs4911414
Waist circumference	Weight	2;12;0	2;12;1	2;18;1	0.0;0.0016	1	1.71428e-05	0.0769197	0.00157587	0	0	0	0.999982857526;1.71427223266e-05;0.00157528459614	1.71428081631e-05;6.17348702628e-11;5.54285923265e-07	FTO	rs1558902,rs8050136	-
Obesity	Waist circumference	12;2;1	12;2;1	16;2;2	0.0;0.0014	1.71428e-05	1.71428e-05	0.0769197	4.60246e-07	0	0	0	1.71427224017e-05;1.71427224017e-05;4.60246178782e-07	3.36738863011e-11;3.36738863011e-11;0.0	FTO,NRXN3	rs1558902	rs1558902
Fasting glucose-related traits (interaction with BMI)	Oleic acid (18:1n-9) plasma levels	24;1;0	24;1;1	32;1;0	0.0;0.0014	1	1.71429e-05	0.07692	1	0	0	0	0.999982856361;1.7142857119e-05;0.998598703779	1.7143010205e-05;0.0;0.0014023091986	-	rs102275,rs174550	-
Heart rate	Oleic acid (18:1n-9) plasma levels	24;1;0	24;1;1	36;1;0	0.0;0.0016	1	1.71429e-05	0.07692	1	0	0	0	0.999982856361;1.7142857119e-05;0.998423541771	1.7143010205e-05;0.0;0.00157773605926	-	rs174549,rs102275	-
HDL cholesterol	Type 2 diabetes	92;92;0	92;92;2	83;89;3	0.006;0.3235	1	1.78114e-05	0.0799197	0.00419898	0	0	0	0.993972125569;1.7777054903e-05;0.00388578623229	0.00602806813174;3.32266095875e-08;0.000295607585329	KLF14,MIR29A,HNF4A	rs7578326,rs972283,rs4731702,rs2972146	-
Two-hour glucose challenge	Type 2 diabetes and other traits	5;5;0	5;5;1	5;6;1	0.0;0.0013	1	1.7857e-05	0.0801245	0.00131314	0	0	0	0.999982148829;1.78569388975e-05;0.00131256487346	1.78570790814e-05;8.16327696784e-11;4.79402074227e-07	TCF7L2	rs12243326,rs7903146	-
Basal cell carcinoma	Blond vs. brown hair color	5;5;1	5;5;1	8;7;1	0.0;0.0025	1.7857e-05	1.7857e-05	0.0801245	0.00245001	0	0	0	1.78569388975e-05;1.78569388975e-05;0.00244776089786	8.16327696784e-11;8.16327696784e-11;1.9322717211e-06	MC1R	rs1805007	rs1805007
Basal cell carcinoma	Freckles	5;5;1	5;5;1	8;4;3	0.0;0.0014	1.7857e-05	1.7857e-05	0.0801245	1.12856e-10	0	0	0	1.78569388975e-05;1.78569388975e-05;1.12849881905e-10	8.16327696784e-11;8.16327696784e-11;2.57730433791e-16	IRF4,EXOC2,MC1R	rs1805007	rs1805007
Creatinine levels	Lp (a) levels	5;5;0	5;5;1	5;5;1	0.0;0.0011	1	1.7857e-05	0.0801245	0.00109438	0	0	0	0.999982148829;1.78569388975e-05;0.00109399572974	1.78570790814e-05;8.16327696784e-11;3.06844208588e-07	SLC22A2	rs3127573,rs3120139	-
Blond vs. brown hair color	Freckles	5;5;1	5;5;1	7;4;1	0.0;0.0012	1.7857e-05	1.7857e-05	0.0801245	0.00122565	0	0	0	1.78569388975e-05;1.78569388975e-05;0.00122516786881	8.16327696784e-11;8.16327696784e-11;3.62491465286e-07	MC1R	rs1805007	rs1805007
Palmitoleic acid (16:1n-7) plasma levels	Stearic acid (18:0) plasma levels	5;5;1	5;5;1	6;5;1	0.0;0.0013	1.7857e-05	1.7857e-05	0.0801245	0.00131314	0	0	0	1.78569388975e-05;1.78569388975e-05;0.00131256487346	8.16327696784e-11;8.16327696784e-11;4.60252863952e-07	TMEM258	rs102275	rs102275
Palmitoleic acid (16:1n-7) plasma levels	Two-hour glucose challenge	5;5;0	5;5;1	6;5;1	0.0;0.0013	1	1.7857e-05	0.0801245	0.00131314	0	0	0	0.999982148829;1.78569388975e-05;0.00131256487346	1.78570790814e-05;8.16327696784e-11;4.60252863952e-07	GCKR	rs1260326,rs780093	-
Body mass index	Inflammatory bowel disease	72;118;0	72;118;2	73;168;2	0.0061;0.537	1	1.79347e-05	0.080473	0.100863	0	0	0.01	0.993949396814;1.79000349189e-05;0.0841586856174	0.00605075930654;3.37856608898e-08;0.0165135990083	CDKAL1,ADCY3	rs26528,rs6545800,rs6545814,rs7498665	-
Thyroid hormone levels	Thyroid stimulating hormone	26;1;0	26;1;1	39;1;1	0.0;0.0017	1	1.85714e-05	0.08333	0.00170783	0	0	0	0.9999814296;1.8571428564e-05;0.0017078297425	1.85716076543e-05;0.0;0.0	PDE8B	rs4704397,rs6885099	-
Adiponectin levels	Major mood disorders	26;1;0	26;1;1	25;1;1	0.0;0.0011	1	1.85714e-05	0.08333	0.00109476	0	0	0	0.9999814296;1.8571428564e-05;0.00109476265546	1.85716076543e-05;0.0;0.0	PBRM1	rs2251219,rs1108842,rs2590838	-
Eye color	Skin pigmentation	9;3;1	9;3;1	8;4;2	0.0;0.0014	1.92856e-05	1.92856e-05	0.0865345	6.44119e-07	0	0	0	1.92854938601e-05;1.92854938601e-05;6.44006063555e-07	7.34698425668e-11;7.34698425668e-11;3.76471179019e-11	TYR,SLC45A2	rs16891982	rs16891982
Activated partial thromboplastin time	Phytosterol levels	9;3;0	9;3;1	9;2;1	0.0;0.0008	1	1.92856e-05	0.0865345	0.000788091	0	0	0	0.999980714971;1.92854938601e-05;0.000787952964238	1.92856729587e-05;7.34698425668e-11;6.90742276001e-08	ABO	rs657152,rs687621	-
Eye color	Iris characteristics	9;3;0	9;3;1	8;4;2	0.0;0.0014	1	1.92856e-05	0.0865345	6.44119e-07	0	0	0	0.999980714971;1.92854938601e-05;6.44006063555e-07	1.92856729587e-05;7.34698425668e-11;3.76471179019e-11	SLC24A4,CPSF2	rs12896399,rs4900109	-
Eye color	Eye color traits	9;3;1	9;3;1	8;3;1	0.0;0.0011	1.92856e-05	1.92856e-05	0.0865345	0.00105065	0	0	0	1.92854938601e-05;1.92854938601e-05;0.0010503278893	7.34698425668e-11;7.34698425668e-11;2.14847396904e-07	HERC2	rs12913832	rs12913832
Pancreatic cancer	Phytosterol levels	9;3;0	9;3;1	11;2;1	0.0;0.001	1	1.92856e-05	0.0865345	0.00096318	0	0	0	0.999980714971;1.92854938601e-05;0.000962969244486	1.92856729587e-05;7.34698425668e-11;1.05542397222e-07	ABO	rs657152,rs505922	-
Glaucoma (primary open-angle)	Glioma (high-grade)	9;3;0	9;3;1	12;3;1	0.0;0.0016	1	1.92856e-05	0.0865345	0.0015757	0	0	0	0.999980714971;1.92854938601e-05;0.00157493974412	1.92856729587e-05;7.34698425668e-11;5.06485135637e-07	CDKN2B-AS1	rs2157719,rs1412829,rs1063192,rs7865618	-
Phytosterol levels	Venous thromboembolism	3;9;0	3;9;1	2;7;1	0.0;0.0006	1	1.92856e-05	0.0865345	0.000612987	0	0	0	0.999980715286;1.92854938662e-05;0.000612906000927	1.92856316325e-05;9.79592303197e-11;6.90459973617e-08	ABO	rs657152,rs505922	-
Abdominal aortic aneurysm	Intracranial aneurysm	3;9;0	3;9;1	3;11;1	0.0;0.0014	1	1.92856e-05	0.0865345	0.00144445	0	0	0	0.999980715286;1.92854938662e-05;0.00144382127771	1.92856316325e-05;9.79592303197e-11;5.7526569943e-07	CDKN2B-AS1	rs6475606,rs2383207	-
Coronary artery calcification	Intracranial aneurysm	3;9;0	3;9;1	3;11;1	0.0;0.0014	1	1.92856e-05	0.0865345	0.00144445	0	0	0	0.999980715286;1.92854938662e-05;0.00144382127771	1.92856316325e-05;9.79592303197e-11;5.7526569943e-07	CDKN2B-AS1	rs1537370,rs6475606,rs1333040	-
Coronary artery calcification	Migraine	3;9;1	3;9;1	3;12;1	0.0;0.0016	1.92856e-05	1.92856e-05	0.0865345	0.0015757	0	0	0	1.92854938662e-05;1.92854938662e-05;0.00157493974417	9.79592303197e-11;9.79592303197e-11;6.96051166822e-07	PHACTR1	rs9349379	rs9349379
Coronary artery calcification	Myocardial infarction (early onset)	3;9;0	3;9;1	3;12;2	0.0;0.0016	1	1.92856e-05	0.0865345	7.59184e-07	0	0	0	0.999980715286;1.92854938662e-05;7.59073618065e-07	1.92856316325e-05;9.79592303197e-11;8.40061477869e-11	CDKN2B-AS1,PHACTR1	rs1537370,rs4977574	-
Abdominal aortic aneurysm	Migraine	3;9;0	3;9;1	3;12;1	0.0;0.0016	1	1.92856e-05	0.0865345	0.0015757	0	0	0	0.999980715286;1.92854938662e-05;0.00157493974417	1.92856316325e-05;9.79592303197e-11;6.96051166822e-07	LRP1	rs1466535,rs11172113	-
Abdominal aortic aneurysm	Myocardial infarction (early onset)	3;9;0	3;9;1	3;12;1	0.0;0.0016	1	1.92856e-05	0.0865345	0.0015757	0	0	0	0.999980715286;1.92854938662e-05;0.00157493974417	1.92856316325e-05;9.79592303197e-11;6.96051166822e-07	CDKN2B-AS1	rs4977574,rs2383207	-
Beta-trace protein levels	Corneal structure	1;27;0	1;27;1	2;40;2	0.0;0.0035	1	1.92857e-05	0.086535	2.9916e-06	0	0	0	0.999980712786;1.92857142368e-05;2.99160016208e-06	1.92857280612e-05;0.0;0.0	PTGDS,LCN12	rs57024841,rs11145951	-
Chronic kidney disease and serum creatinine levels	Hypertension	1;27;0	1;27;1	1;14;1	0.0;0.0006	1	1.92857e-05	0.086535	0.000613067	0	0	0	0.999980712786;1.92857142368e-05;0.000613067087044	1.92857280612e-05;0.0;0.0	UMOD	rs4293393,rs13333226	-
Hypertriglyceridemia	Waist Circumference - Triglycerides (WC-TG)	4;7;0	4;7;1	5;8;2	0.0;0.0018	1	1.99999e-05	0.0897394	1.07334e-06	0	0	0	0.999980000723;1.9999742884e-05;1.07306137636e-06	1.99999071427e-05;1.10204081631e-10;1.81429429105e-10	ZNF259,GCKR	rs780093,rs1260326	-
Non-albumin protein levels	Waist Circumference - Triglycerides (WC-TG)	4;7;0	4;7;1	5;8;1	0.0;0.0018	1	1.99999e-05	0.0897394	0.00175055	0	0	0	0.999980000723;1.9999742884e-05;0.00174947327973	1.99999071427e-05;1.10204081631e-10;9.39463435076e-07	GCKR	rs780093,rs1260326	-
IgA nephropathy	Inflammatory bowel disease (early onset)	7;4;0	7;4;1	12;5;0	0.0;0.0026	1	1.99999e-05	0.0897394	1	0	0	0	0.999979999645;1.99997428625e-05;0.997375099877	1.9999928571e-05;9.64288469379e-11;0.00262564670697	-	rs12537,rs2412973	-
Carotid intima media thickness	Response to statin therapy (LDL-C)	7;4;0	7;4;1	11;4;1	0.0;0.0019	1	1.99999e-05	0.0897394	0.00192552	0	0	0	0.999979999645;1.99997428625e-05;0.00192425191725	1.9999928571e-05;9.64288469379e-11;9.49382316161e-07	APOE	rs445925,rs7412	-
Gamma glutamyl transpeptidase	Protein C levels	7;4;0	7;4;1	11;4;0	0.0;0.0019	1	1.99999e-05	0.0897394	1	0	0	0	0.999979999645;1.99997428625e-05;0.99807448308	1.9999928571e-05;9.64288469379e-11;0.00192602260878	-	rs17145713,rs12539316	-
Black vs. blond hair color	Freckling	7;4;1	7;4;1	9;4;1	0.0;0.0016	1.99999e-05	1.99999e-05	0.0897394	0.00157563	0	0	0	1.99997428625e-05;1.99997428625e-05;0.00157480184549	9.64288469379e-11;9.64288469379e-11;6.21413913659e-07	IRF4	rs12203592	rs12203592
Black vs. blond hair color	Non-melanoma skin cancer	7;4;1	7;4;1	9;5;2	0.0;0.002	1.99999e-05	1.99999e-05	0.0897394	1.37989e-06	0	0	0	1.99997428625e-05;1.99997428625e-05;1.37946903079e-06	9.64288469379e-11;9.64288469379e-11;1.90563482762e-10	IRF4,EXOC2	rs12203592	rs12203592
IgA nephropathy	Non-albumin protein levels	7;4;1	7;4;1	12;5;2	0.0;0.0026	1.99999e-05	1.99999e-05	0.0897394	2.52914e-06	0	0	0	1.99997428625e-05;1.99997428625e-05;2.52802952464e-06	9.64288469379e-11;9.64288469379e-11;4.99143986997e-10	TNFSF13,TNFSF12-TNFSF13	rs3803800	rs3803800
Pubertal anthropometrics	Retinal vascular caliber	7;4;0	7;4;1	12;5;0	0.0;0.0026	1	1.99999e-05	0.0897394	1	0	0	0	0.999979999645;1.99997428625e-05;0.997375099877	1.9999928571e-05;9.64288469379e-11;0.00262564670697	-	rs281379,rs2287921	-
Beta-2 microglubulin plasma levels	Retinal vascular caliber	7;4;0	7;4;1	9;5;0	0.0;0.002	1	1.99999e-05	0.0897394	1	0	0	0.01	0.999979999645;1.99997428625e-05;0.998030807568	1.9999928571e-05;9.64288469379e-11;0.00196962339115	-	rs10774625,rs3184504	-
Folate pathway vitamin levels	Liver enzyme levels (alkaline phosphatase)	2;14;0	2;14;1	2;21;2	0.0;0.0018	1	1.99999e-05	0.0897396	8.05431e-07	0	0	0	0.999979996827;1.99998141819e-05;8.05430812858e-07	1.99999285712e-05;8.62247361521e-11;0.0	FUT2,NBPF3	rs4654748,rs1976403	-
HbA2 levels	Hematology traits	2;14;1	2;14;1	4;18;2	0.0;0.0032	1.99999e-05	1.99999e-05	0.0897396	3.51759e-06	0	0	0	1.99998141819e-05;1.99998141819e-05;3.51595065587e-06	8.62247361521e-11;8.62247361521e-11;1.37581410096e-09	MYB,HBS1L	rs9399137	rs9399137
Epstein-Barr virus immune response (EBNA-1)	Lung cancer	2;14;0	2;14;1	3;14;0	0.0;0.0018	1	1.99999e-05	0.0897396	1	0	0	0	0.999979996827;1.99998141819e-05;0.998161845639	1.99999285712e-05;8.62247361521e-11;0.00183831529201	-	rs28366298,rs477515	-
Angiotensin-converting enzyme activity	Liver enzyme levels (alkaline phosphatase)	2;14;0	2;14;1	3;21;2	0.0;0.0028	1	1.99999e-05	0.0897396	2.41495e-06	0	0	0	0.999979996827;1.99998141819e-05;2.41428185994e-06	1.99999285712e-05;8.62247361521e-11;5.7619816767e-10	LCN1P2,ABO	rs579459,rs495828	-
Atrial fibrillation	Atrial fibrillation/atrial flutter	14;2;1	14;2;1	12;2;2	0.0;0.0011	1.99999e-05	1.99999e-05	0.0897396	2.53135e-07	0	0	0	1.99998142641e-05;1.99998142641e-05;2.53135398328e-07	4.64292347006e-11;4.64292347006e-11;0.0	MIR297,PITX2	rs2200733	rs2200733
Lung cancer	Nicotine dependence	14;2;1	14;2;1	14;3;1	0.0;0.0018	1.99999e-05	1.99999e-05	0.0897396	0.00183815	0	0	0	1.99998142641e-05;1.99998142641e-05;0.00183710769143	4.64292347006e-11;4.64292347006e-11;6.98376328723e-07	CHRNA3	rs1051730	rs1051730
Hematology traits	IgG levels	14;2;0	14;2;1	18;2;1	0.0;0.0016	1	1.99999e-05	0.0897396	0.00157587	0	0	0	0.999979997212;1.99998142641e-05;0.00157528459613	2.00000142851e-05;4.64292347006e-11;2.93719826768e-07	TNFRSF13B	rs4792800,rs4561508	-
Body mass in chronic obstructive pulmonary disease	Metabolic syndrome	1;29;0	1;29;1	1;30;1	0.0;0.0013	1	2.07143e-05	0.092945	0.00131372	0	0	0	0.999979285222;2.07142856773e-05;0.00131371518655	2.07143005102e-05;0.0;0.0	FTO	rs9940128,rs8050136	-
LDL (oxidized)	Metabolic syndrome	1;29;0	1;29;1	1;30;1	0.0;0.0013	1	2.07143e-05	0.092945	0.00131372	0	0	0	0.999979285222;2.07142856773e-05;0.00131371518655	2.07143005102e-05;0.0;0.0	APOB	rs6711016,rs676210,rs673548	-
Metabolic syndrome	Neonatal lupus	29;1;1	29;1;1	30;2;2	0.0;0.0026	2.07143e-05	2.07143e-05	0.092945	1.66839e-06	0	0	0	2.07142857266e-05;2.07142857266e-05;1.66839239807e-06	0.0;0.0;0.0	MICB,HCG26	rs3099844	rs3099844
Metabolic syndrome	Obesity (early onset extreme)	29;1;0	29;1;1	30;1;1	0.0;0.0013	1	2.07143e-05	0.092945	0.00131372	0	0	0	0.999979283875;2.07142857266e-05;0.00131371518655	2.07145076547e-05;0.0;0.0	FTO	rs9940128,rs1121980	-
Metabolic syndrome	Subcutaneous adipose tissue	29;1;0	29;1;1	30;1;1	0.0;0.0013	1	2.07143e-05	0.092945	0.00131372	0	0	0	0.999979283875;2.07142857266e-05;0.00131371518655	2.07145076547e-05;0.0;0.0	FTO	rs9940128,rs9922619	-
Chronic kidney disease	Chronic kidney disease and serum creatinine levels	29;1;0	29;1;1	40;1;1	0.0;0.0018	1	2.07143e-05	0.092945	0.00175162	0	0	0	0.999979283875;2.07142857266e-05;0.0017516202487	2.07145076547e-05;0.0;0.0	UMOD	rs4293393,rs12917707	-
Chronic kidney disease	Cystatin C	29;1;0	29;1;1	40;2;1	0.0;0.0035	1	2.07143e-05	0.092945	0.00350025	0	0	0	0.999979283875;2.07142857266e-05;0.00349725729713	2.07145076547e-05;0.0;1.49932125431e-06	CST9	rs911119,rs1158167	-
Chronic kidney disease	Rhegmatogenous retinal detachment	29;1;0	29;1;1	40;1;1	0.0;0.0018	1	2.07143e-05	0.092945	0.00175162	0	0	0	0.999979283875;2.07142857266e-05;0.0017516202487	2.07145076547e-05;0.0;0.0	CERS2	rs267738,rs267734	-
Metabolic syndrome	Response to Vitamin E supplementation	29;1;1	29;1;1	30;1;1	0.0;0.0013	2.07143e-05	2.07143e-05	0.092945	0.00131372	0	0	0	2.07142857266e-05;2.07142857266e-05;0.00131371518655	0.0;0.0;0.0	ZNF259	rs964184	rs964184
Palmitoleic acid (16:1n-7) plasma levels	Triglycerides-Blood Pressure (TG-BP)	5;6;1	5;6;1	6;7;1	0.0;0.0018	2.14284e-05	2.14284e-05	0.0961493	0.00183799	0	0	0	2.14282654442e-05;2.14282654442e-05;0.00183678602676	1.27551020406e-10;1.27551020406e-10;1.03532703004e-06	GCKR	rs780093	rs780093
N-glycan levels	Vitamin B12 levels	5;6;1	5;6;1	7;6;1	0.0;0.0018	2.14284e-05	2.14284e-05	0.0961493	0.00183799	0	0	0	2.14282654442e-05;2.14282654442e-05;0.00183678602675	1.27551020406e-10;1.27551020406e-10;1.00662671541e-06	FUT6	rs3760776	rs3760776
Hepatitis C induced liver cirrhosis	Multiple sclerosis (OCB status)	5;6;1	5;6;1	3;8;2	0.0;0.0011	2.14284e-05	2.14284e-05	0.0961493	3.22116e-07	0	0	0	2.14282654442e-05;2.14282654442e-05;3.22087669213e-07	1.27551020406e-10;1.27551020406e-10;1.8145327922e-11	BTNL2,HLA-DRA	rs3817963	rs3817963
Eosinophil counts	Hypothyroidism	5;6;1	5;6;1	8;8;1	0.0;0.0028	2.14284e-05	2.14284e-05	0.0961493	0.00279959	0	0	0	2.14282654442e-05;2.14282654442e-05;0.00279658325356	1.27551020406e-10;1.27551020406e-10;2.62957567291e-06	SH2B3	rs3184504	rs3184504
Creatinine levels	Magnesium levels	5;6;0	5;6;1	5;8;1	0.0;0.0018	1	2.14284e-05	0.0961493	0.00175055	0	0	0	0.999978576958;2.14282654442e-05;0.00174947327973	2.14284642855e-05;1.27551020406e-10;9.39463435076e-07	SHROOM3	rs13146355,rs9992101	-
Adiposity	Type 2 diabetes and other traits	6;5;0	6;5;1	10;6;2	0.0;0.0026	1	2.14284e-05	0.0961493	2.58647e-06	0	0	0	0.999978576346;2.14282654311e-05;2.5852583116e-06	2.14284719384e-05;1.22449096208e-10;6.45167100608e-10	NYAP2,MIR5702	rs2943650,rs2943641	-
Hypothyroidism	Thyroid cancer	6;5;0	6;5;1	8;6;2	0.0;0.0021	1	2.14284e-05	0.0961493	1.60973e-06	0	0	0	0.999978576346;2.14282654311e-05;1.60916906277e-06	2.14284719384e-05;1.22449096208e-10;3.01078002472e-10	KRT18P13,FOXE1	rs965513,rs7850258,rs925489	-
Black vs. red hair color	Blond vs. brown hair color	6;5;0	6;5;1	7;7;1	0.0;0.0021	1	2.14284e-05	0.0961493	0.00214404	0	0	0	0.999978576346;2.14282654311e-05;0.00214235384674	2.14284719384e-05;1.22449096208e-10;1.44933081644e-06	HERC2	rs1667394,rs12913832	-
Triglycerides-Blood Pressure (TG-BP)	Two-hour glucose challenge	6;5;0	6;5;1	7;5;1	0.0;0.0015	1	2.14284e-05	0.0961493	0.00153186	0	0	0	0.999978576346;2.14282654311e-05;0.00153105738512	2.14284719384e-05;1.22449096208e-10;6.44335178557e-07	GCKR	rs780093,rs1260326	-
Alopecia areata	Hepatocellular carcinoma	6;5;1	6;5;1	11;7;2	0.0;0.0034	2.14284e-05	2.14284e-05	0.0961493	4.42405e-06	0	0	0	2.14282654311e-05;2.14282654311e-05;4.42114544192e-06	1.22449096208e-10;1.22449096208e-10;1.7321709841e-09	HLA-DQA2,MTCO3P1	rs9275572	rs9275572
Hair color	Iris characteristics	10;3;0	10;3;1	14;4;2	0.0;0.0025	1	2.14284e-05	0.0961494	2.09265e-06	0	0	0	0.999978569248;2.14282959324e-05;2.09191958896e-06	2.14285178565e-05;9.18373469405e-11;2.44802740334e-10	SLC24A4,CPSF2	rs12896399,rs4900109	-
Hair color	Skin pigmentation	10;3;1	10;3;1	14;4;1	0.0;0.0025	2.14284e-05	2.14284e-05	0.0961494	0.00245017	0	0	0	2.14282959324e-05;2.14282959324e-05;0.00244808230863	9.18373469405e-11;9.18373469405e-11;1.57079603301e-06	SLC45A2	rs16891982	rs16891982
Hair color	Skin sensitivity to sun	10;3;1	10;3;1	14;1;1	0.0;0.0006	2.14284e-05	2.14284e-05	0.0961494	0.000613067	0	0	0	2.14282959324e-05;2.14282959324e-05;0.000613067087057	9.18373469405e-11;9.18373469405e-11;0.0	MC1R	rs1805007	rs1805007
Liver enzyme levels	Phytosterol levels	10;3;1	10;3;1	15;2;1	0.0;0.0013	2.14284e-05	2.14284e-05	0.0961494	0.00131331	0	0	0	2.14282959324e-05;2.14282959324e-05;0.00131290975577	9.18373469405e-11;9.18373469405e-11;2.01537110445e-07	ABO	rs657152	rs657152
Breast Cancer in BRCA1 mutation carriers	Ovarian cancer	3;10;1	3;10;1	4;12;1	0.0;0.0021	2.14284e-05	2.14284e-05	0.0961494	0.00210043	0	0	0	2.14282959724e-05;2.14282959724e-05;0.00209890800383	1.23979591835e-10;1.23979591835e-10;1.39177711394e-06	BABAM1	rs8170	rs8170
Eye color traits	Hair color	3;10;1	3;10;1	3;14;1	0.0;0.0018	2.14284e-05	2.14284e-05	0.0961494	0.00183815	0	0	0	2.14282959724e-05;2.14282959724e-05;0.00183710769144	1.23979591835e-10;1.23979591835e-10;9.72113849802e-07	HERC2	rs12913832	rs12913832
Melanoma	Sunburns	15;2;0	15;2;1	17;2;1	0.0;0.0015	1	2.14285e-05	0.0961495	0.00148836	0	0	0	0.99997857418;2.14283571056e-05;0.00148783398676	2.14285867339e-05;5.35722449068e-11;2.61069040072e-07	TYR	rs1393350,rs1126809	-
Carotenoid and tocopherol levels	Metabolic syndrome (bivariate traits)	2;15;0	2;15;1	4;13;1	0.0;0.0023	1	2.14285e-05	0.0961495	0.00227531	0	0	0	0.999978572319;2.14283570657e-05;0.00227351813241	2.14284872446e-05;1.00000285715e-10;1.65623303726e-06	BUD13	rs11820589,rs12286037,rs12272004	-
Height	Pulmonary function	294;32;1	294;32;2	322;36;6	0.0067;0.5076	0.00669825	2.17085e-05	0.097406	1.02303e-05	0	0	0	0.00667653771773;2.1663224937e-05;9.62015066163e-06	2.10359812078e-05;4.10836115089e-08;3.4482758981e-07	LINC00310,KCNE2,MFAP2,TGFB2,KRT18P51,GPR126	rs3817928,rs2284746,rs6570507,rs3748069	rs2284746
Obesity-related traits	Subcutaneous adipose tissue	31;1;0	31;1;1	37;1;1	0.0;0.0016	1	2.21429e-05	0.099355	0.00162025	0	0	0	0.99997785712;2.21428571127e-05;0.00162024873008	2.21431102061e-05;0.0;0.0	FTO	rs9922619,rs9930506	-
Obesity-related traits	Response to Vitamin E supplementation	31;1;0	31;1;1	37;1;1	0.0;0.0016	1	2.21429e-05	0.099355	0.00162025	0	0	0	0.99997785712;2.21428571127e-05;0.00162024873008	2.21431102061e-05;0.0;0.0	ZNF259	rs3741298,rs964184	-
Obesity (early onset extreme)	Obesity-related traits	1;31;0	1;31;1	1;37;1	0.0;0.0016	1	2.21429e-05	0.099355	0.00162025	0	0	0	0.999977855585;2.21428571612e-05;0.00162024873006	2.21428729592e-05;0.0;0.0	FTO	rs9930506,rs1121980	-
Body mass in chronic obstructive pulmonary disease	Obesity-related traits	1;31;0	1;31;1	1;37;1	0.0;0.0016	1	2.21429e-05	0.099355	0.00162025	0	0	0	0.999977855585;2.21428571612e-05;0.00162024873006	2.21428729592e-05;0.0;0.0	FTO	rs9930506,rs8050136	-
Hemoglobin	Retinal vascular caliber	8;4;0	8;4;1	10;5;1	0.0;0.0022	1	2.2857e-05	0.102559	0.0021878	0	0	0	0.999977142409;2.28567999173e-05;0.00218607527829	2.28570448974e-05;1.28571795916e-10;1.3805971517e-06	ATXN2	rs10774625,rs11065987	-
Red blood cell count	Soluble ICAM-1	8;4;0	8;4;1	13;3;1	0.0;0.0017	1	2.2857e-05	0.102559	0.00170693	0	0	0	0.999977142409;2.28567999173e-05;0.00170603521489	2.28570448974e-05;1.28571795916e-10;5.98590811941e-07	ABO	rs495828,rs507666	-
Hematocrit	Retinal vascular caliber	8;4;0	8;4;1	10;5;1	0.0;0.0022	1	2.2857e-05	0.102559	0.0021878	0	0	0	0.999977142409;2.28567999173e-05;0.00218607527829	2.28570448974e-05;1.28571795916e-10;1.3805971517e-06	ATXN2	rs10774625,rs11065987	-
Hematocrit	Other erythrocyte phenotypes	8;4;1	8;4;1	10;4;2	0.0;0.0018	2.2857e-05	2.2857e-05	0.102559	1.03507e-06	0	0	0	2.28567999173e-05;2.28567999173e-05;1.03482839103e-06	1.28571795916e-10;1.28571795916e-10;8.06829955542e-11	HBS1L,MYB	rs9483788	rs9483788
Glomerular filtration rate	Renal function-related traits (eGRFcrea)	4;8;0	4;8;1	4;11;1	0.0;0.0019	1	2.2857e-05	0.102559	0.00192552	0	0	0	0.999977141498;2.28567999816e-05;0.00192425191727	2.28570122447e-05;1.4999985714e-10;1.15029621036e-06	SHROOM3	rs13146355,rs4859682	-
Non-albumin protein levels	Serum albumin level	4;8;1	4;8;1	5;12;1	0.0;0.0026	2.2857e-05	2.2857e-05	0.102559	0.0026249	0	0	0	2.28567999816e-05;2.28567999816e-05;0.00262237099022	1.4999985714e-10;1.4999985714e-10;2.31908659059e-06	GCKR	rs1260326	rs1260326
Hypertriglyceridemia	Serum albumin level	4;8;1	4;8;1	5;12;1	0.0;0.0026	2.2857e-05	2.2857e-05	0.102559	0.0026249	0	0	0	2.28567999816e-05;2.28567999816e-05;0.00262237099022	1.4999985714e-10;1.4999985714e-10;2.31908659059e-06	GCKR	rs1260326	rs1260326
Glaucoma	Vertical cup-disc ratio	4;8;0	4;8;1	4;12;1	0.0;0.0021	1	2.2857e-05	0.102559	0.00210043	0	0	0	0.999977141498;2.28567999816e-05;0.00209890800383	2.28570122447e-05;1.4999985714e-10;1.39177711394e-06	CDKN2B-AS1	rs1063192,rs523096	-
Glomerular filtration rate	Renal function-related traits (sCR)	4;8;0	4;8;1	4;10;1	0.0;0.0018	1	2.2857e-05	0.102559	0.00175058	0	0	0	0.999977141498;2.28567999816e-05;0.00174954986637	2.28570122447e-05;1.4999985714e-10;9.31794356535e-07	SHROOM3	rs13146355,rs4859682	-
Hepatocellular carcinoma (hepatitis B virus related)	Systemic sclerosis	2;16;1	2;16;1	3;20;3	0.0;0.0026	2.2857e-05	2.2857e-05	0.102559	5.74451e-10	0	0	0	2.28568979914e-05;2.28568979914e-05;5.7445108592e-10	1.14796246356e-10;1.14796246356e-10;0.0	MTCO3P1,STAT4,HLA-DQB1	rs7574865	rs7574865
Fasting insulin-related traits	Uric acid levels	2;16;1	2;16;1	2;15;1	0.0;0.0013	2.2857e-05	2.2857e-05	0.102559	0.00131331	0	0	0	2.28568979914e-05;2.28568979914e-05;0.00131290975581	1.14796246356e-10;1.14796246356e-10;3.75917096747e-07	GCKR	rs780094	rs780094
Drug-induced liver injury (flucloxacillin)	HIV-1 control	2;16;1	2;16;1	3;22;1	0.0;0.0029	2.2857e-05	2.2857e-05	0.102559	0.00288752	0	0	0	2.28568979914e-05;2.28568979914e-05;0.00288485989528	1.14796246356e-10;1.14796246356e-10;2.53610670684e-06	HCP5	rs2395029	rs2395029
HPV seropositivity	Primary biliary cirrhosis	1;32;1	1;32;1	2;38;2	0.0;0.0033	2.28571e-05	2.28571e-05	0.10256	2.69628e-06	0	0	0	2.28571428024e-05;2.28571428024e-05;2.69627553069e-06	0.0;0.0;0.0	MTCO3P1,HLA-DQB1	rs9357152	rs9357152
Breast cancer (survival)	Primary biliary cirrhosis	1;32;0	1;32;1	1;38;1	0.0;0.0017	1	2.28571e-05	0.10256	0.00166404	0	0	0	0.999977145723;2.28571428024e-05;0.00166403923627	2.28571591837e-05;0.0;0.0	RAD51B	rs3784099,rs911263	-
Hematological parameters	Hepcidin levels	11;3;1	11;3;1	15;3;2	0.0;0.002	2.35713e-05	2.35713e-05	0.105764	1.20769e-06	0	0	0	2.3571091844e-05;2.3571091844e-05;1.20745838978e-06	1.12245699711e-10;1.12245699711e-10;3.82680302599e-11	TMPRSS6,HFE	rs1800562	rs1800562
Hematological parameters	Tetralogy of Fallot	11;3;0	11;3;1	15;5;0	0.0;0.0033	1	2.35713e-05	0.105764	1	0	0	0	0.999976430979;2.3571091844e-05;0.996719736919	2.35713612236e-05;1.12245699711e-10;0.00328141113454	-	rs11066301,rs11065987	-
Fasting insulin-related traits (interaction with BMI)	Waist circumference and related phenotypes	11;3;0	11;3;1	17;5;1	0.0;0.0037	1	2.35713e-05	0.105764	0.00371698	0	0	0	0.999976430979;2.3571091844e-05;0.00371177105746	2.35713612236e-05;1.12245699711e-10;4.17161693614e-06	GCKR	rs780094,rs1260326	-
Alcohol consumption	Drinking behavior	11;3;0	11;3;1	11;3;2	0.0;0.0014	1	2.35713e-05	0.105764	6.32672e-07	0	0	0	0.999976430979;2.3571091844e-05;6.32589063149e-07	2.35713612236e-05;1.12245699711e-10;1.3871947029e-11	HECTD4,CCDC63	rs10774610,rs10849915	-
Ewing sarcoma	Male-pattern baldness	3;11;0	3;11;1	3;14;0	0.0;0.0018	1	2.35713e-05	0.105764	1	0	0	0	0.999976429098;2.35710917997e-05;0.998161845639	2.35712938774e-05;1.53061151601e-10;0.00183831529201	-	rs12565727,rs9430161	-
Beta thalassemia/hemoglobin E disease	Hematological parameters	3;11;0	3;11;1	4;15;2	0.0;0.0026	1	2.35713e-05	0.105764	2.41446e-06	0	0	0	0.999976429098;2.35710917997e-05;2.41354184311e-06	2.35712938774e-05;1.53061151601e-10;7.38027736217e-10	HBS1L,MYB	rs9402686,rs9376092	-
Iris color	Vitiligo	1;33;0	1;33;1	1;41;1	0.0;0.0018	1	2.35714e-05	0.105765	0.00179541	0	0	0	0.999976425529;2.35714285539e-05;0.00179541075496	2.35714454082e-05;0.0;0.0	HERC2	rs916977,rs1129038	-
Blue vs. brown eyes	Vitiligo	1;33;0	1;33;1	1;41;1	0.0;0.0018	1	2.35714e-05	0.105765	0.00179541	0	0	0	0.999976425529;2.35714285539e-05;0.00179541075496	2.35714454082e-05;0.0;0.0	HERC2	rs1667394,rs1129038	-
Lipoprotein-associated phospholipase A2 activity and mass	Longevity	17;2;1	17;2;1	12;2;1	0.0;0.0011	2.42856e-05	2.42856e-05	0.108969	0.00105072	0	0	0	2.42854367042e-05;2.42854367042e-05;0.00105046587843	6.93889446209e-11;6.93889446209e-11;1.26658273944e-07	APOC1	rs4420638	rs4420638
Bipolar disorder	Bipolar disorder (mood-incongruent)	17;2;1	17;2;1	21;3;2	0.0;0.0028	2.42856e-05	2.42856e-05	0.108969	2.41495e-06	0	0	0	2.42854367042e-05;2.42854367042e-05;2.41428185994e-06	6.93889446209e-11;6.93889446209e-11;1.11926582435e-10	HSPD1P6,TRANK1	rs9834970	rs9834970
Cognitive decline	Lipoprotein-associated phospholipase A2 activity and mass	2;17;1	2;17;1	2;12;1	0.0;0.0011	2.42856e-05	2.42856e-05	0.108969	0.00105072	0	0	0	2.4285436651e-05;2.4285436651e-05;0.00105046587844	1.30612618077e-10;1.30612618077e-10;2.3207126891e-07	APOC1	rs4420638	rs4420638
Apolipoprotein Levels	Lipoprotein-associated phospholipase A2 activity and mass	2;17;1	2;17;1	3;12;2	0.0;0.0016	2.42856e-05	2.42856e-05	0.108969	7.59184e-07	0	0	0	2.4285436651e-05;2.4285436651e-05;7.59073618065e-07	1.30612618077e-10;1.30612618077e-10;8.40061477869e-11	APOC1,APOE	rs445925	rs445925
Fasting insulin-related traits	Sex hormone-binding globulin levels	2;17;0	2;17;1	2;23;1	0.0;0.002	1	2.42856e-05	0.108969	0.00201339	0	0	0	0.999975711033;2.4285436651e-05;0.00201242258143	2.42856015302e-05;1.30612618077e-10;9.28285075641e-07	GCKR	rs780094,rs780093	-
Carotenoid and tocopherol levels	Lipoprotein-associated phospholipase A2 activity and mass	2;17;0	2;17;1	4;12;0	0.0;0.0021	1	2.42856e-05	0.108969	1	0	0	0	0.999975711033;2.4285436651e-05;0.997899574091	2.42856015302e-05;1.30612618077e-10;0.00210065573019	-	rs12286037,rs12272004	-
Alzheimers disease (age of onset)	Lipoprotein-associated phospholipase A2 activity and mass	2;17;1	2;17;1	2;12;1	0.0;0.0011	2.42856e-05	2.42856e-05	0.108969	0.00105072	0	0	0	2.4285436651e-05;2.4285436651e-05;0.00105046587844	1.30612618077e-10;1.30612618077e-10;2.3207126891e-07	APOC1	rs4420638	rs4420638
Two-hour glucose challenge	Waist Circumference - Triglycerides (WC-TG)	5;7;0	5;7;1	5;8;1	0.0;0.0018	1	2.49998e-05	0.112174	0.00175055	0	0	0	0.999975005221;2.49995715092e-05;0.00174947327973	2.49998392855e-05;1.83673206992e-10;9.39463435076e-07	GCKR	rs780093,rs1260326	-
Iron levels	mean corpuscular hemoglobin concentration	5;7;0	5;7;1	5;9;1	0.0;0.002	1	2.49998e-05	0.112174	0.00196919	0	0	0	0.999975005221;2.49995715092e-05;0.00196781257236	2.49998392855e-05;1.83673206992e-10;1.22694677941e-06	TMPRSS6	rs4820268,rs855791	-
Palmitoleic acid (16:1n-7) plasma levels	Waist Circumference - Triglycerides (WC-TG)	5;7;1	5;7;1	6;8;1	0.0;0.0021	2.49998e-05	2.49998e-05	0.112174	0.00210033	0	0	0	2.49995715092e-05;2.49995715092e-05;0.00209872426786	1.83673206992e-10;1.83673206992e-10;1.40903051275e-06	GCKR	rs780093	rs780093
Gamma glutamyl transpeptidase	N-glycan levels	7;5;0	7;5;1	11;7;1	0.0;0.0034	1	2.49998e-05	0.112174	0.00336744	0	0	0	0.999975003875;2.49995714755e-05;0.00336301796597	2.49998571424e-05;1.71428653057e-10;3.79453567964e-06	HNF1A	rs735396,rs2393791	-
Beta-2 microglubulin plasma levels	Eosinophil counts	7;5;1	7;5;1	9;8;1	0.0;0.0032	2.49998e-05	2.49998e-05	0.112174	0.00314905	0	0	0	2.49995714755e-05;2.49995714755e-05;0.00314519141996	1.71428653057e-10;1.71428653057e-10;3.38048792111e-06	SH2B3	rs3184504	rs3184504
Birth weight	Type 2 diabetes and other traits	7;5;0	7;5;1	9;6;1	0.0;0.0024	1	2.49998e-05	0.112174	0.00236262	0	0	0	0.999975003875;2.49995714755e-05;0.00236054765915	2.49998571424e-05;1.71428653057e-10;1.72544410862e-06	CDKAL1	rs4712523,rs6931514	-
Birth weight	Two-hour glucose challenge	7;5;0	7;5;1	9;5;1	0.0;0.002	1	2.49998e-05	0.112174	0.00196919	0	0	0	0.999975003875;2.49995714755e-05;0.00196781257237	2.49998571424e-05;1.71428653057e-10;1.10451001575e-06	ADCY5	rs9883204,rs2877716	-
Coagulation factor levels	Hemostatic factors and hematological phenotypes	6;6;1	6;6;1	4;2;0	0.0;0.0004	2.57141e-05	2.57141e-05	0.115379	1	0	0	0	2.57138266462e-05;2.57138266462e-05;0.999649698968	1.91326348391e-10;1.91326348391e-10;0.000350339387925	-	rs867186	rs867186
Eye color	Non-melanoma skin cancer	9;4;1	9;4;1	8;5;1	0.0;0.0018	2.57141e-05	2.57141e-05	0.115379	0.00175055	0	0	0	2.57138448378e-05;2.57138448378e-05;0.00174947327973	1.65306594749e-10;1.65306594749e-10;8.59088460145e-07	IRF4	rs12203592	rs12203592
Airflow obstruction	Lung adenocarcinoma	4;9;0	4;9;1	5;10;0	0.0;0.0022	1	2.57141e-05	0.115379	1	0	0	0	0.999974281854;2.5713844848e-05;0.997812200025	2.57141112243e-05;1.95917994164e-10;0.00218808720967	-	rs8031948,rs1051730	-
Eye color	Freckling	9;4;1	9;4;1	8;4;1	0.0;0.0014	2.57141e-05	2.57141e-05	0.115379	0.00140065	0	0	0	2.57138448378e-05;2.57138448378e-05;0.00140000784826	1.65306594749e-10;1.65306594749e-10;4.83321943976e-07	IRF4	rs12203592	rs12203592
Soluble ICAM-1	Venous thromboembolism	4;9;0	4;9;1	3;7;1	0.0;0.0009	1	2.57141e-05	0.115379	0.000919359	0	0	0	0.999974281854;2.5713844848e-05;0.000919117425089	2.57141112243e-05;1.95917994164e-10;2.07119845565e-07	ABO	rs495828,rs2519093,rs507666	-
Airflow obstruction	Smoking behavior	4;9;0	4;9;1	5;14;0	0.0;0.0031	1	2.57141e-05	0.115379	1	0	0	0	0.999974281854;2.5713844848e-05;0.996938152952	2.57141112243e-05;1.95917994164e-10;0.0030622488913	-	rs8031948,rs2036527,rs1051730	-
Activated partial thromboplastin time	Circulating vasoactive peptide levels	9;4;1	9;4;1	9;6;2	0.0;0.0024	2.57141e-05	2.57141e-05	0.115379	2.06942e-06	0	0	0	2.57138448378e-05;2.57138448378e-05;2.06856912682e-06	1.65306594749e-10;1.65306594749e-10;4.51616988108e-10	GRK6,F12	rs2731672	rs2731672
Glaucoma	Glaucoma (primary open-angle)	4;9;0	4;9;1	4;12;1	0.0;0.0021	1	2.57141e-05	0.115379	0.00210043	0	0	0	0.999974281854;2.5713844848e-05;0.00209890800383	2.57141112243e-05;1.95917994164e-10;1.39177711394e-06	CDKN2B-AS1	rs2157719,rs1063192,rs523096,rs7865618	-
Malaria	Venous thromboembolism	4;9;1	4;9;1	6;7;1	0.0;0.0018	2.57141e-05	2.57141e-05	0.115379	0.00183799	0	0	0	2.5713844848e-05;2.5713844848e-05;0.00183678602676	1.95917994164e-10;1.95917994164e-10;1.03532703004e-06	ABO	rs8176719	rs8176719
Waist circumference and related phenotypes	Weight	3;12;1	3;12;1	5;18;2	0.0;0.0039	2.57141e-05	2.57141e-05	0.115379	5.85992e-06	0	0	0	2.57138816381e-05;2.57138816381e-05;5.85581130048e-06	1.85203905244e-10;1.85203905244e-10;3.43817915105e-09	RPS3AP49,MC4R	rs12970134	rs12970134
Neutrophil count	White blood cell types	3;12;1	3;12;1	4;19;2	0.0;0.0033	2.57141e-05	2.57141e-05	0.115379	3.9312e-06	0	0	0	2.57138816381e-05;2.57138816381e-05;3.9292474805e-06	1.85203905244e-10;1.85203905244e-10;1.65018372193e-09	PSMD3,CSF3	rs4794822	rs4794822
Beta thalassemia/hemoglobin E disease	White blood cell types	3;12;0	3;12;1	4;19;2	0.0;0.0033	1	2.57141e-05	0.115379	3.9312e-06	0	0	0	0.999974285817;2.57138816381e-05;3.9292474805e-06	2.5714120408e-05;1.85203905244e-10;1.65018372193e-09	HBS1L,MYB	rs9373124,rs9376092	-
Eye color traits	Tanning	3;12;1	3;12;1	3;14;1	0.0;0.0018	2.57141e-05	2.57141e-05	0.115379	0.00183815	0	0	0	2.57138816381e-05;2.57138816381e-05;0.00183710769144	1.85203905244e-10;1.85203905244e-10;9.72113849802e-07	HERC2	rs12913832	rs12913832
Esophageal cancer	Esophageal cancer and gastric cancer	12;3;0	12;3;1	13;2;1	0.0;0.0011	1	2.57141e-05	0.115379	0.00113825	0	0	0	0.999974285265;2.57138817197e-05;0.00113795484171	2.57142030601e-05;1.34694903793e-10;1.4969579398e-07	PLCE1	rs2274223,rs3765524	-
Obesity	Waist circumference and related phenotypes	12;3;0	12;3;1	16;5;2	0.0;0.0035	1	2.57141e-05	0.115379	4.59682e-06	0	0	0	0.999974285265;2.57138817197e-05;4.59400101187e-06	2.57142030601e-05;1.34694903793e-10;1.27071512612e-09	RPS3AP49,MC4R	rs12970134,rs17782313	-
Apolipoprotein Levels	Lipid metabolism phenotypes	2;18;0	2;18;1	3;25;1	0.0;0.0033	1	2.57141e-05	0.115379	0.00328084	0	0	0	0.999974283688;2.5713973352e-05;0.00327738775082	2.57141571424e-05;1.47449400876e-10;3.31217557756e-06	APOE	rs445925,rs7412	-
HbA2 levels	White blood cell count	2;19;0	2;19;1	4;26;2	0.0;0.0046	1	2.71427e-05	0.121789	7.46852e-06	0	0	0	0.999972857077;2.71425080982e-05;7.46328650423e-06	2.71427117342e-05;1.65306594753e-10;4.64215172151e-09	MYB,HBS1L	rs9399137,rs4895441	-
Chronic lymphocytic leukemia	Monocyte count	13;3;0	13;3;1	17;3;1	0.0;0.0022	1	2.78569e-05	0.124994	0.00223175	0	0	0	0.99997214328;2.78566653747e-05;0.00223018717115	2.78570433659e-05;1.59184962103e-10;1.04381864109e-06	IRF8	rs424971,rs391525	-
Hodgkins lymphoma	Nodular sclerosis Hodgkin lymphoma	8;5;1	8;5;1	11;0;0	0.0;0.0	2.85711e-05	2.85711e-05	0.128199	1	0	0	0	2.85708571649e-05;2.85708571649e-05;nan	2.28571428563e-10;2.28571428563e-10;0.0	-	rs6903608	rs6903608
Serum albumin level	Two-hour glucose challenge	8;5;1	8;5;1	12;5;1	0.0;0.0026	2.85711e-05	2.85711e-05	0.128199	0.0026249	0	0	0	2.85708571649e-05;2.85708571649e-05;0.00262237099021	2.28571428563e-10;2.28571428563e-10;2.02475738642e-06	GCKR	rs1260326	rs1260326
Red blood cell count	Soluble levels of adhesion molecules	8;5;0	8;5;1	13;5;2	0.0;0.0028	1	2.85711e-05	0.128199	2.98872e-06	0	0	0	0.999971427692;2.85708571649e-05;2.98727855536e-06	2.85712346933e-05;2.28571428563e-10;6.48908480445e-10	LCN1P2,ABO	rs579459,rs495828	-
Eosinophil counts	Hematocrit	5;8;0	5;8;1	8;10;0	0.0;0.0035	1	2.85711e-05	0.128199	1	0	0	0	0.999971427049;2.8570857253e-05;0.996501588678	2.85712040815e-05;2.49999285706e-10;0.00349909983422	-	rs3184504,rs11065987	-
Palmitoleic acid (16:1n-7) plasma levels	Serum albumin level	5;8;0	5;8;1	6;12;1	0.0;0.0032	1	2.85711e-05	0.128199	0.00314912	0	0	0	0.999971427049;2.8570857253e-05;0.00314532903458	2.85712040815e-05;2.49999285706e-10;3.47781713718e-06	GCKR	rs1260326,rs780093	-
Optic disc parameters	Vertical cup-disc ratio	5;8;1	5;8;1	8;12;2	0.0;0.0042	2.85711e-05	2.85711e-05	0.128199	7.07538e-06	0	0	0	2.8570857253e-05;2.8570857253e-05;7.06918518829e-06	2.49999285706e-10;2.49999285706e-10;4.69970854141e-09	ATOH7,KRT19P4	rs1900004	rs1900004
Creatinine levels	Renal function-related traits (sCR)	5;8;0	5;8;1	5;10;1	0.0;0.0022	1	2.85711e-05	0.128199	0.0021878	0	0	0	0.999971427049;2.8570857253e-05;0.00218607527831	2.85712040815e-05;2.49999285706e-10;1.55271846797e-06	SHROOM3	rs13146355,rs9992101	-
Eosinophil counts	Hemoglobin	5;8;0	5;8;1	8;10;0	0.0;0.0035	1	2.85711e-05	0.128199	1	0	0	0.01	0.999971427049;2.8570857253e-05;0.996501588678	2.85712040815e-05;2.49999285706e-10;0.00349909983422	-	rs3184504,rs11065987	-
Creatinine levels	Renal function-related traits (eGRFcrea)	5;8;0	5;8;1	5;11;1	0.0;0.0024	1	2.85711e-05	0.128199	0.00240637	0	0	0	0.999971427049;2.8570857253e-05;0.00240426141257	2.85712040815e-05;2.49999285706e-10;1.91676842863e-06	SHROOM3	rs13146355,rs9992101	-
Liver enzyme levels	Liver enzyme levels (alanine transaminase)	10;4;0	10;4;1	15;7;2	0.0;0.0046	1	2.85712e-05	0.128199	8.44099e-06	0	0	0	0.999971427961;2.85708773952e-05;8.43297479175e-06	2.85712653051e-05;2.06633243435e-10;4.7759635828e-09	CPN1,PNPLA3	rs738409,rs2281135	-
Ovarian cancer	Ovarian cancer in BRCA1 mutation carriers	10;4;1	10;4;1	12;6;2	0.0;0.0032	2.85712e-05	2.85712e-05	0.128199	3.7926e-06	0	0	0	2.85708773952e-05;2.85708773952e-05;3.79038336785e-06	2.06633243435e-10;2.06633243435e-10;1.18280624214e-09	RPL31P42,BNC2	rs3814113	rs3814113
Glaucoma	Glioma	4;10;1	4;10;1	4;10;1	0.0;0.0018	2.85712e-05	2.85712e-05	0.128199	0.00175058	0	0	0	2.85708774509e-05;2.85708774509e-05;0.00174954986637	2.47958475212e-10;2.47958475212e-10;9.31794356535e-07	CDKN2B-AS1	rs2157719,rs523096,rs4977756	rs4977756
Androgen levels	Liver enzyme levels	4;10;0	4;10;1	5;15;1	0.0;0.0033	1	2.85712e-05	0.128199	0.00328026	0	0	0	0.999971426186;2.85708774509e-05;0.00327624053425	2.85712040816e-05;2.47958475212e-10;3.75554959608e-06	REEP3	rs12355784,rs10822184,rs10761779	-
Non-melanoma skin cancer	Progressive supranuclear palsy	4;10;1	4;10;1	5;11;1	0.0;0.0024	2.85712e-05	2.85712e-05	0.128199	0.00240637	0	0	0	2.85708774509e-05;2.85708774509e-05;0.00240426141257	2.47958475212e-10;2.47958475212e-10;1.91676842863e-06	IRF4	rs12203592	rs12203592
Freckling	Progressive supranuclear palsy	4;10;1	4;10;1	4;11;1	0.0;0.0019	2.85712e-05	2.85712e-05	0.128199	0.00192552	0	0	0	2.85708774509e-05;2.85708774509e-05;0.00192425191727	2.47958475212e-10;2.47958475212e-10;1.15029621036e-06	IRF4	rs12203592	rs12203592
Menarche (age at onset)	Obesity (early onset extreme)	40;1;0	40;1;1	61;1;1	0.0;0.0027	1	2.85714e-05	0.1282	0.00267122	0	0	0	0.999971427432;2.85714285049e-05;0.00267122087931	2.8571846943e-05;0.0;0.0	FTO	rs9939609,rs1121980	-
Body mass in chronic obstructive pulmonary disease	Menarche (age at onset)	1;40;0	1;40;1	1;61;1	0.0;0.0027	1	2.85714e-05	0.1282	0.00267122	0	0	0	0.99997142759;2.85714285094e-05;0.0026712208793	2.85714489796e-05;0.0;0.0	FTO	rs8050136,rs9939609	-
Menarche (age at onset)	Subcutaneous adipose tissue	40;1;0	40;1;1	61;1;1	0.0;0.0027	1	2.85714e-05	0.1282	0.00267122	0	0	0	0.999971427432;2.85714285049e-05;0.00267122087931	2.8571846943e-05;0.0;0.0	FTO	rs9922619,rs9939609	-
Inflammatory bowel disease	Type 2 diabetes	118;92;0	118;92;2	168;89;3	0.0078;0.6548	1	2.93395e-05	0.131646	0.0280257	0.02	0	0	0.992275126303;2.92666149746e-05;0.0237784596707	0.00772520025061;7.05374931184e-08;0.00405104001979	CDKAL1,HHEX,THADA	rs7911264,rs5015480,rs7578597,rs10495903	-
HDL cholesterol	Inflammatory bowel disease	92;118;0	92;118;2	83;168;3	0.0078;0.6106	1	2.93395e-05	0.131646	0.0234042	0.01	0	0	0.992275125288;2.92666149447e-05;0.0200972284307	0.00772512878848;7.10549285661e-08;0.00322384605954	LINC00861,UBE2L3,TRIB1	rs4246215,rs181362,rs174548,rs2266959	-
Coagulation factor levels	mean corpuscular hemoglobin concentration	6;7;0	6;7;1	4;9;1	0.0;0.0016	1	2.99997e-05	0.134609	0.00157563	0	0	0	0.999970002293;2.99993572645e-05;0.00157480184548	2.99997535713e-05;2.755094169e-10;7.36275582791e-07	ABO	rs8176746,rs8176749	-
Beta-2 microglubulin plasma levels	Hypothyroidism	7;6;1	7;6;1	9;8;1	0.0;0.0032	2.99997e-05	2.99997e-05	0.134609	0.00314905	0	0	0	2.99993572425e-05;2.99993572425e-05;0.00314519141996	2.67856632642e-10;2.67856632642e-10;3.38048792111e-06	SH2B3	rs3184504	rs3184504
IgA nephropathy	Nephropathy	7;6;0	7;6;1	12;8;1	0.0;0.0042	1	2.99997e-05	0.134609	0.00419681	0	0	0	0.999970001561;2.99993572425e-05;0.00418973162672	2.99997642854e-05;2.67856632642e-10;6.19538838957e-06	MTCO3P1	rs2412971,rs12537	-
Pubertal anthropometrics	Vitamin B12 levels	7;6;0	7;6;1	12;6;1	0.0;0.0032	1	2.99997e-05	0.134609	0.00314912	0	0	0	0.999970001561;2.99993572425e-05;0.00314532903458	2.99997642854e-05;2.67856632642e-10;3.16275948553e-06	FUT2	rs281379,rs492602	-
Beta thalassemia/hemoglobin E disease	Hematology traits	3;14;0	3;14;1	4;18;2	0.0;0.0032	1	2.99997e-05	0.134609	3.51759e-06	0	0	0	0.999970002123;2.99994427531e-05;3.51595065587e-06	2.99997642856e-05;2.5867297667e-10;1.37581410096e-09	HBS1L,MYB	rs9399137,rs9376092	-
D-dimer levels	Fibrinogen	3;14;0	3;14;1	6;14;2	0.0;0.0037	1	2.99997e-05	0.134609	5.22797e-06	0	0	0	0.999970002123;2.99994427531e-05;5.22430296047e-06	2.99997642856e-05;2.5867297667e-10;2.90096367879e-09	FGA,FGG	rs6050,rs7681423,rs13109457	-
Hematology traits	Sickle cell anemia (haemolysis)	14;3;1	14;3;1	18;5;1	0.0;0.0039	2.99997e-05	2.99997e-05	0.134609	0.00393528	0	0	0	2.99994428402e-05;2.99994428402e-05;0.00392942161257	1.85715877556e-10;1.85715877556e-10;4.69293165785e-06	NPRL3	rs7203560	rs7203560
Fibrinogen	Homocysteine levels	14;3;1	14;3;1	14;3;1	0.0;0.0018	2.99997e-05	2.99997e-05	0.134609	0.00183815	0	0	0	2.99994428402e-05;2.99994428402e-05;0.00183710769143	1.85715877556e-10;1.85715877556e-10;6.98376328723e-07	CPS1	rs7422339	rs7422339
F-cell distribution	HbA2 levels	21;2;1	21;2;1	3;4;2	0.0;0.0005	2.99998e-05	2.99998e-05	0.134609	6.90329e-08	0	0	0	2.99995713968e-05;2.99995713968e-05;6.90308799639e-08	1.07145102074e-10;1.07145102074e-10;6.72049182295e-13	HBS1L,MYB	rs9399137	rs9399137
F-cell distribution	Fetal hemoglobin levels	21;2;1	21;2;1	3;3;1	0.0;0.0004	2.99998e-05	2.99998e-05	0.134609	0.00039408	0	0	0	2.99995713968e-05;2.99995713968e-05;0.000394045520574	1.07145102074e-10;1.07145102074e-10;2.30160043706e-08	BCL11A	rs11886868	rs11886868
Age-related macular degeneration	Breast cancer (survival)	42;1;0	42;1;1	35;1;1	0.0;0.0015	1	3e-05	0.13461	0.00153267	0	0	0	0.999969996962;2.99999999338e-05;0.00153266771763	3.00004607191e-05;0.0;0.0	RAD51B	rs8017304,rs3784099	-
Age-related macular degeneration	Age-related macular degeneration (CNV vs. GA)	42;1;1	42;1;1	35;1;1	0.0;0.0015	3e-05	3e-05	0.13461	0.00153267	0	0	0	2.99999999338e-05;2.99999999338e-05;0.00153266771763	0.0;0.0;0.0	ARMS2	rs10490924	rs10490924
Age-related macular degeneration	Age-related macular degeneration (wet)	42;1;0	42;1;1	35;1;1	0.0;0.0015	1	3e-05	0.13461	0.00153267	0	0	0	0.999969996962;2.99999999338e-05;0.00153266771763	3.00004607191e-05;0.0;0.0	HTRA1	rs10490924,rs11200638,rs3793917	-
Fasting insulin-related traits (interaction with BMI)	Hypertriglyceridemia	11;4;0	11;4;1	17;5;1	0.0;0.0037	1	3.14282e-05	0.141018	0.00371698	0	0	0	0.999968570749;3.14278979814e-05;0.00371177105746	3.14283693865e-05;2.52551741974e-10;4.17161693614e-06	GCKR	rs780094,rs1260326	-
Airflow obstruction	Chronic obstructive pulmonary disease	4;11;0	4;11;1	5;14;1	0.0;0.0031	1	3.14282e-05	0.141018	0.00306185	0	0	0	0.999968568951;3.14278979249e-05;0.0030583605358	3.14282908164e-05;3.06121282789e-10;3.23848724181e-06	AGPHD1	rs8031948,rs8034191	-
Hematological parameters	Retinal vascular caliber	11;4;0	11;4;1	15;5;0	0.0;0.0033	1	3.14282e-05	0.141018	1	0	0	0	0.999968570749;3.14278979814e-05;0.996719736919	3.14283693865e-05;2.52551741974e-10;0.00328141113454	-	rs10774625,rs11066301	-
Hematological parameters	Other erythrocyte phenotypes	11;4;0	11;4;1	15;4;2	0.0;0.0026	1	3.14282e-05	0.141018	2.41446e-06	0	0	0	0.999968570749;3.14278979814e-05;2.41354184308e-06	3.14283693865e-05;2.52551741974e-10;3.0602352909e-10	HBS1L,MYB	rs9373124,rs9402686	-
Fasting insulin-related traits (interaction with BMI)	Non-albumin protein levels	11;4;0	11;4;1	17;5;1	0.0;0.0037	1	3.14282e-05	0.141018	0.00371698	0	0	0	0.999968570749;3.14278979814e-05;0.00371177105746	3.14283693865e-05;2.52551741974e-10;4.17161693614e-06	GCKR	rs780094,rs1260326	-
Hepatitis C induced liver cirrhosis	Lung adenocarcinoma	5;9;1	5;9;1	3;10;1	0.0;0.0013	3.21425e-05	3.21425e-05	0.144223	0.0013132	0	0	0	3.21421223862e-05;3.21421223862e-05;0.0013126798141	3.26529212816e-10;3.26529212816e-10;4.65978825534e-07	BTNL2	rs3817963	rs3817963
Soluble levels of adhesion molecules	Venous thromboembolism	5;9;0	5;9;1	5;7;2	0.0;0.0015	1	3.21425e-05	0.144223	8.05078e-07	0	0	0	0.999967859639;3.21421223862e-05;8.04901805914e-07	3.21425586736e-05;3.26529212816e-10;1.05000782087e-10	LCN1P2,ABO	rs579459,rs495828,rs2519093	-
N-glycan levels	Tumor biomarkers	5;9;1	5;9;1	7;8;1	0.0;0.0025	3.21425e-05	3.21425e-05	0.144223	0.00245001	0	0	0	3.21421223862e-05;3.21421223862e-05;0.00244776089783	3.26529212816e-10;3.26529212816e-10;1.97241223153e-06	FUT6	rs3760776	rs3760776
Proinsulin levels	Two-hour glucose challenge	9;5;0	9;5;1	10;5;1	0.0;0.0022	1	3.21425e-05	0.144223	0.0021878	0	0	0	0.999967858972;3.21421223648e-05;0.00218607527829	3.21426045911e-05;2.93877411065e-10;1.3805971517e-06	TCF7L2	rs12243326,rs7903146	-
Metabolic syndrome (bivariate traits)	Waist circumference and related phenotypes	15;3;1	15;3;1	13;5;2	0.0;0.0028	3.21425e-05	3.21425e-05	0.144224	2.98872e-06	0	0	0	3.21422144553e-05;3.21422144553e-05;2.98727855536e-06	2.14287653067e-10;2.14287653067e-10;6.48908480445e-10	HERPUD1,CETP	rs3764261	rs3764261
Angiotensin-converting enzyme activity	End-stage coagulation	2;23;0	2;23;1	3;18;2	0.0;0.0024	1	3.28569e-05	0.147429	1.75962e-06	0	0	0	0.999967138551;3.28566263621e-05;1.75920807579e-06	3.28569198973e-05;2.46939481051e-10;3.44089181335e-10	LCN1P2,ABO	rs651007,rs495828	-
Duodenal ulcer	End-stage coagulation	2;23;1	2;23;1	2;18;1	0.0;0.0016	3.28569e-05	3.28569e-05	0.147429	0.00157587	0	0	0	3.28566263621e-05;3.28566263621e-05;0.00157528459614	2.46939481051e-10;2.46939481051e-10;5.54285923265e-07	ABO	rs505922	rs505922
End-stage coagulation	Prothrombin time	23;2;0	23;2;1	18;2;1	0.0;0.0016	1	3.28569e-05	0.147429	0.00157587	0	0	0	0.999967141575;3.28566264615e-05;0.00157528459613	3.28571663236e-05;1.29084583138e-10;2.93719826768e-07	F7	rs561241,rs2181540,rs6041,rs10665	-
Serum albumin level	Triglycerides-Blood Pressure (TG-BP)	8;6;0	8;6;1	12;7;1	0.0;0.0037	1	3.42853e-05	0.153838	0.00367309	0	0	0	0.999965717615;3.42848570589e-05;0.0036677824698	3.4285395918e-05;3.57141836716e-10;4.55304359235e-06	GCKR	rs1260326,rs780093	-
Red blood cell count	Testicular germ cell cancer	8;6;1	8;6;1	13;8;1	0.0;0.0046	3.42853e-05	3.42853e-05	0.153838	0.00454584	0	0	0	3.42848570589e-05;3.42848570589e-05;0.00453748387989	3.57141836716e-10;3.57141836716e-10;7.32096676153e-06	TERT	rs2736100	rs2736100
Hemoglobin	Hypothyroidism	8;6;0	8;6;1	10;8;0	0.0;0.0035	1	3.42853e-05	0.153838	1	0	0	0	0.999965717615;3.42848570589e-05;0.996501588668	3.4285395918e-05;3.57141836716e-10;0.00349925286689	-	rs3184504,rs11065987	-
Hematocrit	Hypothyroidism	8;6;0	8;6;1	10;8;0	0.0;0.0035	1	3.42853e-05	0.153838	1	0	0	0	0.999965717615;3.42848570589e-05;0.996501588668	3.4285395918e-05;3.57141836716e-10;0.00349925286689	-	rs3184504,rs11065987	-
Dehydroepiandrosterone sulphate levels	Warfarin maintenance dose	8;6;0	8;6;1	13;4;1	0.0;0.0023	1	3.42853e-05	0.153838	0.00227531	0	0	0	0.999965717615;3.42848570589e-05;0.00227351813245	3.4285395918e-05;3.57141836716e-10;1.34639665012e-06	CYP2C9	rs1799853,rs2185570	-
Inflammatory bowel disease (early onset)	Weight	4;12;0	4;12;1	5;18;0	0.0;0.0039	1	3.42853e-05	0.153838	1	0	0	0	0.999965710456;3.42849059861e-05;0.996064718492	3.42853714289e-05;3.70406399404e-10;0.00393579779806	-	rs8049439,rs7498665	-
Alcohol dependence	Esophageal cancer	4;12;1	4;12;1	5;13;1	0.0;0.0028	3.42853e-05	3.42853e-05	0.153838	0.00284339	0	0	0	3.42849059861e-05;3.42849059861e-05;0.00284040402623	3.70406399404e-10;3.70406399404e-10;2.75966288437e-06	ADH1B	rs1229984	rs1229984
Other erythrocyte phenotypes	White blood cell types	4;12;1	4;12;1	4;19;2	0.0;0.0033	3.42853e-05	3.42853e-05	0.153838	3.9312e-06	0	0	0	3.42849059861e-05;3.42849059861e-05;3.9292474805e-06	3.70406399404e-10;3.70406399404e-10;1.65018372193e-09	HBS1L,MYB	rs9373124	rs9373124
Esophageal cancer	Upper aerodigestive tract cancers	12;4;1	12;4;1	13;4;1	0.0;0.0023	3.42853e-05	3.42853e-05	0.153838	0.00227531	0	0	0	3.4284906092e-05;3.4284906092e-05;0.00227351813245	3.03062090366e-10;3.03062090366e-10;1.34639665012e-06	ADH1B	rs1229984	rs1229984
Uric acid levels	Waist circumference and related phenotypes	16;3;0	16;3;1	15;5;1	0.0;0.0033	1	3.42853e-05	0.153838	0.00328026	0	0	0	0.999965717354;3.42849797901e-05;0.00327624053419	3.42855550994e-05;2.44900291552e-10;3.22092220863e-06	GCKR	rs780094,rs1260326	-
AIDS progression	HIV-1 control	3;16;1	3;16;1	4;22;3	0.0;0.0039	3.42853e-05	3.42853e-05	0.153838	3.10211e-09	0	0	0	3.4284979762e-05;3.4284979762e-05;3.10146851042e-09	3.44386771126e-10;3.44386771126e-10;4.7955517367e-13	WASF5P,HCP5,HLA-B	rs2395029	rs2395029
Myasthenia gravis	Systemic sclerosis	3;16;0	3;16;1	4;20;1	0.0;0.0035	1	3.42853e-05	0.153838	0.00349887	0	0	0	0.999965716532;3.4284979762e-05;0.00349450271169	3.42853959183e-05;3.44386771126e-10;4.15038658482e-06	TNIP1	rs2233287,rs4958881	-
Fasting glucose-related traits (interaction with BMI)	Fasting insulin-related traits	24;2;1	24;2;1	32;2;1	0.0;0.0028	3.42854e-05	3.42854e-05	0.153839	0.00280069	0	0	0	3.42851509788e-05;3.42851509788e-05;0.00279878769622	1.40819679357e-10;1.40819679357e-10;9.52968911985e-07	GCKR	rs780094	rs780094
Liver enzyme levels	N-glycan levels	10;5;0	10;5;1	15;7;0	0.0;0.0046	1	3.57138e-05	0.160248	1	0	0	0	0.99996428654;3.57133673747e-05;0.995410445907	3.57139668358e-05;3.673465889e-10;0.00459115942099	-	rs735396,rs1169313	-
Liver enzyme levels	Phosphorus levels	10;5;0	10;5;1	15;7;2	0.0;0.0046	1	3.57138e-05	0.160248	8.44099e-06	0	0	0	0.99996428654;3.57133673747e-05;8.43297479175e-06	3.57139668358e-05;3.673465889e-10;4.7759635828e-09	ALPL,NBPF3	rs1697421,rs1780324	-
Basal cell carcinoma	Hair color	5;10;1	5;10;1	8;14;2	0.0;0.0049	3.57138e-05	3.57138e-05	0.160248	9.75204e-06	0	0	0	3.5713367454e-05;3.5713367454e-05;9.74178285503e-06	4.13262944591e-10;4.13262944591e-10;8.11842795427e-09	IRF4,MC1R	rs1805007	rs1805007
Freckles	Hair color	5;10;1	5;10;1	4;14;2	0.0;0.0025	3.57138e-05	3.57138e-05	0.160248	2.09265e-06	0	0	0	3.5713367454e-05;3.5713367454e-05;2.09191958897e-06	4.13262944591e-10;4.13262944591e-10;5.80497878167e-10	IRF4,MC1R	rs1805007	rs1805007
Phospholipid levels (plasma)	Response to Vitamin E supplementation	50;1;1	50;1;1	51;1;1	0.0;0.0022	3.57143e-05	3.57143e-05	0.16025	0.00223332	0	0	0	3.57142856377e-05;3.57142856377e-05;0.00223331581712	0.0;0.0;0.0	ZNF259	rs964184	rs964184
Palmitic acid (16:0) plasma levels	Phospholipid levels (plasma)	1;50;0	1;50;1	1;51;1	0.0;0.0022	1	3.57143e-05	0.16025	0.00223332	0	0	0	0.999964280919;3.57142857123e-05;0.0022333158171	3.57143112245e-05;0.0;0.0	ALG14	rs9437689,rs2391388	-
Oleic acid (18:1n-9) plasma levels	Phospholipid levels (plasma)	1;50;1	1;50;1	1;51;1	0.0;0.0022	3.57143e-05	3.57143e-05	0.16025	0.00223332	0	0	0	3.57142857123e-05;3.57142857123e-05;0.0022333158171	0.0;0.0;0.0	TMEM258	rs102275	rs102275
Crohns disease	Triglycerides	163;74;0	163;74;2	168;64;5	0.0086;0.4708	1	3.61889e-05	0.162379	0.000109012	0	0	0	0.991420570178;3.60890275208e-05;0.000101376476573	0.0085799258148;9.58213523142e-08;6.18609402498e-06	LINC00861,WASF5P,GCKR,HLA-B,TRIB1	rs174546,rs1260333,rs102275,rs780093	-
Fasting glucose-related traits	Waist circumference and related phenotypes	17;3;0	17;3;1	22;5;1	0.0;0.0048	1	3.64282e-05	0.163453	0.0048081	0	0	0	0.999963571663;3.64277387807e-05;0.00479925947373	3.64283892826e-05;2.77553795926e-10;7.08457658862e-06	GCKR	rs780094,rs1260326	-
Sex hormone-binding globulin levels	Waist circumference and related phenotypes	17;3;0	17;3;1	23;5;1	0.0;0.005	1	3.64282e-05	0.163453	0.00502621	0	0	0	0.999963571663;3.64277387807e-05;0.00501652792505	3.64283892826e-05;2.77553795926e-10;7.75907082329e-06	GCKR	rs780093,rs1260326	-
Lipoprotein-associated phospholipase A2 activity and mass	Waist circumference and related phenotypes	17;3;1	17;3;1	12;5;2	0.0;0.0026	3.64282e-05	3.64282e-05	0.163453	2.52914e-06	0	0	0	3.64277387807e-05;3.64277387807e-05;2.52802952464e-06	2.77553795926e-10;2.77553795926e-10;4.99143986997e-10	HERPUD1,CETP	rs3764261	rs3764261
Bilirubin levels	Response to statin therapy	13;4;1	13;4;1	16;5;1	0.0;0.0035	3.71424e-05	3.71424e-05	0.166658	0.00349864	0	0	0	3.71419019386e-05;3.71419019386e-05;0.00349404403625	3.58164288611e-10;3.58164288611e-10;3.68094621996e-06	SLCO1B1	rs4149056	rs4149056
Chronic lymphocytic leukemia	Follicular lymphoma	13;4;1	13;4;1	17;6;2	0.0;0.0045	3.71424e-05	3.71424e-05	0.166658	7.81049e-06	0	0	0	3.71419019386e-05;3.71419019386e-05;7.80364463893e-06	3.58164288611e-10;3.58164288611e-10;3.65594542945e-09	GRAMD1B,MIR4493	rs735665	rs735665
Nicotine dependence	Pulmonary function (interaction)	2;26;0	2;26;1	3;33;1	0.0;0.0043	1	3.71425e-05	0.166659	0.00432919	0	0	0	0.999962857871;3.71421938067e-05;0.00432311786471	3.71425653052e-05;3.18878462101e-10;5.88693578117e-06	CHRNA3	rs8040868,rs1051730	-
Folate pathway vitamin levels	Liver enzyme levels (gamma-glutamyl transferase)	2;26;0	2;26;1	2;35;1	0.0;0.0031	1	3.71425e-05	0.166659	0.00306305	0	0	0	0.999962857871;3.71421938067e-05;0.00306077132739	3.71425653052e-05;3.18878462101e-10;2.21714369306e-06	FUT2	rs516246,rs602662	-
Fasting insulin-related traits	Liver enzyme levels (gamma-glutamyl transferase)	2;26;0	2;26;1	2;35;1	0.0;0.0031	1	3.71425e-05	0.166659	0.00306305	0	0	0	0.999962857871;3.71421938067e-05;0.00306077132739	3.71425653052e-05;3.18878462101e-10;2.21714369306e-06	GCKR	rs780094,rs1260326	-
Duodenal ulcer	Thyroid hormone levels	2;26;0	2;26;1	2;39;1	0.0;0.0034	1	3.71425e-05	0.166659	0.00341282	0	0	0	0.999962857871;3.71421938067e-05;0.00340997544475	3.71425653052e-05;3.18878462101e-10;2.76951167195e-06	ABO	rs657152,rs505922	-
Lung adenocarcinoma	Testicular germ cell cancer	9;6;1	9;6;1	10;8;1	0.0;0.0035	3.85709e-05	3.85709e-05	0.173068	0.00349841	0	0	0	3.85703265566e-05;3.85703265566e-05;0.00349358548105	4.59181924169e-10;4.59181924169e-10;4.22511606307e-06	TERT	rs2736100	rs2736100
Activated partial thromboplastin time	Coagulation factor levels	9;6;0	9;6;1	9;4;1	0.0;0.0016	1	3.85709e-05	0.173068	0.00157563	0	0	0	0.999961429962;3.85703265566e-05;0.00157480184549	3.85710153058e-05;4.59181924169e-10;6.21413913659e-07	ABO	rs687621,rs687289	-
Lung adenocarcinoma	Multiple sclerosis (OCB status)	9;6;1	9;6;1	10;8;1	0.0;0.0035	3.85709e-05	3.85709e-05	0.173068	0.00349841	0	0	0	3.85703265566e-05;3.85703265566e-05;0.00349358548105	4.59181924169e-10;4.59181924169e-10;4.22511606307e-06	BTNL2	rs3817963	rs3817963
Coagulation factor levels	Pancreatic cancer	6;9;0	6;9;1	4;11;1	0.0;0.0019	1	3.85709e-05	0.173068	0.00192552	0	0	0	0.999961430016;3.85703265587e-05;0.00192425191727	3.85709739803e-05;4.8979265304e-10;1.15029621036e-06	ABO	rs687289,rs505922	-
Coagulation factor levels	Tumor biomarkers	6;9;1	6;9;1	4;8;1	0.0;0.0014	3.85709e-05	3.85709e-05	0.173068	0.00140065	0	0	0	3.85703265587e-05;3.85703265587e-05;0.00140000784825	4.8979265304e-10;4.8979265304e-10;5.63743919698e-07	ABO	rs8176749	rs8176749
Coagulation factor levels	Venous thromboembolism	6;9;0	6;9;1	4;7;1	0.0;0.0012	1	3.85709e-05	0.173068	0.00122565	0	0	0	0.999961430016;3.85703265587e-05;0.00122516786881	3.85709739803e-05;4.8979265304e-10;4.14203398092e-07	ABO	rs687289,rs505922	-
Hemostatic factors and hematological phenotypes	Venous thromboembolism	6;9;0	6;9;1	2;7;1	0.0;0.0006	1	3.85709e-05	0.173068	0.000612987	0	0	0	0.999961430016;3.85703265587e-05;0.000612906000927	3.85709739803e-05;4.8979265304e-10;6.90459973617e-08	F5	rs1018827,rs2420371	-
Lipid metabolism phenotypes	Waist circumference and related phenotypes	18;3;1	18;3;1	25;5;2	0.0;0.0055	3.8571e-05	3.8571e-05	0.173068	1.1483e-05	0	0	0	3.85704919291e-05;3.85704919291e-05;1.14714185525e-05	3.12248169106e-10;3.12248169106e-10;5.22054956919e-09	HERPUD1,CETP	rs3764261	rs3764261
Tetralogy of Fallot	Type 1 diabetes autoantibodies	3;18;0	3;18;1	5;24;0	0.0;0.0053	1	3.8571e-05	0.173068	1	0	0	0	0.999961428125;3.85704918683e-05;0.994755714756	3.85710153063e-05;4.42345253627e-10;0.00524497291016	-	rs3184504,rs11065987	-
Myasthenia gravis	Type 1 diabetes autoantibodies	3;18;1	3;18;1	4;24;1	0.0;0.0042	3.8571e-05	3.8571e-05	0.173068	0.00419754	0	0	0	3.85704918683e-05;3.85704918683e-05;0.00419119803737	4.42345253627e-10;4.42345253627e-10;6.08044716855e-06	PTPN22	rs2476601	rs2476601
Immunoglobulin A	Type 1 diabetes autoantibodies	3;18;1	3;18;1	3;24;1	0.0;0.0032	3.8571e-05	3.8571e-05	0.173068	0.00314974	0	0	0	3.85704918683e-05;3.85704918683e-05;0.00314656811025	4.42345253627e-10;4.42345253627e-10;3.04200012943e-06	IFIH1	rs1990760	rs1990760
Resting heart rate	Stearic acid (18:0) plasma levels	11;5;0	11;5;1	16;5;0	0.0;0.0035	1	3.92852e-05	0.176272	1	0	0	0	0.999960714121;3.92845919261e-05;0.996501359149	3.92853214275e-05;4.48978950405e-10;0.00349994174833	-	rs102275,rs174547	-
Fasting insulin-related traits (interaction with BMI)	Type 2 diabetes and other traits	11;5;0	11;5;1	17;6;2	0.0;0.0045	1	3.92852e-05	0.176272	7.81049e-06	0	0	0	0.999960714121;3.92845919261e-05;7.80364463893e-06	3.92853214275e-05;4.48978950405e-10;3.65594542945e-09	NYAP2,MIR5702	rs2943634,rs2943641	-
Fasting insulin-related traits (interaction with BMI)	Two-hour glucose challenge	11;5;0	11;5;1	17;5;1	0.0;0.0037	1	3.92852e-05	0.176272	0.00371698	0	0	0	0.999960714121;3.92845919261e-05;0.00371177105746	3.92853214275e-05;4.48978950405e-10;4.17161693614e-06	GCKR	rs780094,rs1260326	-
Eosinophil counts	Hematological parameters	5;11;0	5;11;1	8;15;0	0.0;0.0053	1	3.92852e-05	0.176272	1	0	0	0	0.999960712592;3.92845918661e-05;0.994756402428	3.92852372458e-05;5.10200437298e-10;0.00524462876791	-	rs3184504,rs11066301	-
Fasting insulin-related traits (interaction with BMI)	Palmitoleic acid (16:1n-7) plasma levels	11;5;0	11;5;1	17;6;1	0.0;0.0045	1	3.92852e-05	0.176272	0.00445881	0	0	0	0.999960714121;3.92845919261e-05;0.00445100381094	3.92853214275e-05;4.48978950405e-10;6.5152959124e-06	GCKR	rs780094,rs780093	-
Palmitoleic acid (16:1n-7) plasma levels	Resting heart rate	5;11;0	5;11;1	6;16;0	0.0;0.0042	1	3.92852e-05	0.176272	1	0	0	0.01	0.999960712592;3.92845918661e-05;0.995803009427	3.92852372458e-05;5.10200437298e-10;0.00419763282318	-	rs102275,rs174547	-
Alcohol consumption	Iron levels	11;5;1	11;5;1	11;5;2	0.0;0.0024	3.92852e-05	3.92852e-05	0.176272	2.1078e-06	0	0	0	3.92845919261e-05;3.92845919261e-05;2.10696819961e-06	4.48978950405e-10;4.48978950405e-10;3.74345702883e-10	TF,HFE	rs3811647	rs3811647
Hematological parameters	Iron levels	11;5;1	11;5;1	15;5;3	0.0;0.0033	3.92852e-05	3.92852e-05	0.176272	2.29096e-09	0	0	0	3.92845919261e-05;3.92845919261e-05;2.29035593043e-09	4.48978950405e-10;4.48978950405e-10;8.04598107845e-14	TMPRSS6,TFR2,HFE	rs7385804	rs7385804
Serum albumin level	Waist Circumference - Triglycerides (WC-TG)	8;7;0	8;7;1	12;8;1	0.0;0.0042	1	3.99994e-05	0.179477	0.00419681	0	0	0	0.999960000239;3.99987999585e-05;0.00418973162672	3.99995285717e-05;5.1428277548e-10;6.19538838957e-06	GCKR	rs1260326,rs780093	-
Hematocrit	mean corpuscular hemoglobin concentration	8;7;0	8;7;1	10;9;3	0.0;0.0039	1	3.99994e-05	0.179477	5.07235e-09	0	0	0	0.999960000239;3.99987999585e-05;5.07001991926e-09	3.99995285717e-05;5.1428277548e-10;1.00128345791e-12	TMPRSS6,MYB,HBS1L	rs2413450,rs855791	-
Red blood cell count	mean corpuscular hemoglobin concentration	8;7;1	8;7;1	13;9;3	0.0;0.0051	3.99994e-05	3.99994e-05	0.179477	1.2082e-08	0	0	0	3.99987999585e-05;3.99987999585e-05;1.20740207849e-08	5.1428277548e-10;5.1428277548e-10;3.40877252046e-12	HBS1L,MYB,ABO	rs7775698	rs7775698
Renal function-related traits (sCR)	mean corpuscular hemoglobin concentration	8;7;1	8;7;1	10;9;1	0.0;0.0039	3.99994e-05	3.99994e-05	0.179477	0.00393494	0	0	0	3.99987999585e-05;3.99987999585e-05;0.00392873414139	5.1428277548e-10;5.1428277548e-10;5.51722964374e-06	ALDH2	rs671	rs671
Hemoglobin	mean corpuscular hemoglobin concentration	8;7;1	8;7;1	10;9;1	0.0;0.0039	3.99994e-05	3.99994e-05	0.179477	0.00393494	0	0	0	3.99987999585e-05;3.99987999585e-05;0.00392873414139	5.1428277548e-10;5.1428277548e-10;5.51722964374e-06	TMPRSS6	rs855791	rs855791
HDL Cholesterol - Triglycerides (HDLC-TG)	Waist Circumference - Triglycerides (WC-TG)	8;7;3	8;7;1	11;8;3	0.0;0.0039	4.28568e-15	3.99994e-05	0.179477	4.64996e-09	0	0	0	4.28566225094e-15;3.99987999585e-05;4.64792547203e-09	4.66478700587e-21;5.1428277548e-10;7.58958479402e-13	ZNF259,BUD13,APOA5	rs10790162,rs2266788,rs2075290	rs10790162,rs2266788,rs2075290
Beta-2 microglubulin plasma levels	Hematocrit	7;8;0	7;8;1	9;10;0	0.0;0.0039	1	3.99994e-05	0.179477	1	0	0	0.01	0.99995999825;3.9998800028e-05;0.996065062662	3.99995142864e-05;5.24996499974e-10;0.00393579765729	-	rs3184504,rs11065987	-
Esophageal cancer (squamous cell)	Vertical cup-disc ratio	7;8;0	7;8;1	8;12;1	0.0;0.0042	1	3.99994e-05	0.179477	0.00419681	0	0	0	0.99995999825;3.9998800028e-05;0.00418973162674	3.99995142864e-05;5.24996499974e-10;6.4888919023e-06	CHEK2	rs1547014,rs4822983	-
Beta-2 microglubulin plasma levels	Hemoglobin	7;8;0	7;8;1	9;10;0	0.0;0.0039	1	3.99994e-05	0.179477	1	0	0	0	0.99995999825;3.9998800028e-05;0.996065062662	3.99995142864e-05;5.24996499974e-10;0.00393579765729	-	rs3184504,rs11065987	-
Androgen levels	Liver enzyme levels (alkaline phosphatase)	4;14;0	4;14;1	5;21;0	0.0;0.0046	1	3.99994e-05	0.179477	1	0	0	0	0.999960000068;3.99988856309e-05;0.995410044494	3.99995142866e-05;5.17343489776e-10;0.00459055753847	-	rs7923609,rs10822184	-
Airflow obstruction	Lung cancer	4;14;0	4;14;1	5;14;1	0.0;0.0031	1	3.99994e-05	0.179477	0.00306185	0	0	0	0.999960000068;3.99988856309e-05;0.0030583605358	3.99995142866e-05;5.17343489776e-10;3.23848724181e-06	AGPHD1	rs8031948,rs8034191,rs1051730	-
Liver enzyme levels (alanine transaminase)	Liver enzyme levels (alkaline phosphatase)	4;14;1	4;14;1	7;21;2	0.0;0.0064	3.99994e-05	3.99994e-05	0.179477	1.68672e-05	0	0	0	3.99988856309e-05;3.99988856309e-05;1.68437876803e-05	5.17343489776e-10;5.17343489776e-10;2.01272089454e-08	LINC00861,TRIB1	rs2954021	rs2954021
Liver enzyme levels (alkaline phosphatase)	Soluble ICAM-1	14;4;0	14;4;1	21;3;1	0.0;0.0028	1	3.99994e-05	0.179478	0.00275639	0	0	0	0.999959999162;3.99988857436e-05;0.00275397131753	3.99996571405e-05;4.17858336708e-10;1.61196692043e-06	ABO	rs579459,rs507666	-
Hematology traits	Non-albumin protein levels	14;4;0	14;4;1	18;5;1	0.0;0.0039	1	3.99994e-05	0.179478	0.00393528	0	0	0	0.999959999162;3.99988857436e-05;0.00392942161257	3.99996571405e-05;4.17858336708e-10;4.69293165785e-06	TNFRSF13B	rs4561508,rs4985726	-
Hematology traits	Other erythrocyte phenotypes	14;4;0	14;4;1	18;4;2	0.0;0.0032	1	3.99994e-05	0.179478	3.51759e-06	0	0	0	0.999959999162;3.99988857436e-05;3.5159506559e-06	3.99996571405e-05;4.17858336708e-10;5.48932792132e-10	HBS1L,MYB	rs9373124,rs9399137	-
Diastolic blood pressure	Multiple myeloma	28;2;0	28;2;1	35;2;1	0.0;0.0031	1	3.99996e-05	0.179478	0.00306305	0	0	0	0.999960000453;3.99992285139e-05;0.00306077132737	4.00000285661e-05;1.92862469492e-10;1.14337885732e-06	ULK4	rs1052501,rs9815354	-
Monocyte count	White blood cell count	3;19;0	3;19;1	3;26;2	0.0;0.0034	1	4.07138e-05	0.182683	3.73688e-06	0	0	0	0.999959286304;4.07132388588e-05;3.735569748e-06	4.07138204085e-05;4.95916241962e-10;1.16130098701e-09	ITGA4,RPN1	rs1449263,rs2124440	-
Monocyte chemoattractant protein-1	White blood cell count	3;19;1	3;19;1	3;26;1	0.0;0.0034	4.07138e-05	4.07138e-05	0.182683	0.00341192	0	0	0	4.07132388588e-05;4.07132388588e-05;0.0034081844153	4.95916241962e-10;4.95916241962e-10;3.59383550616e-06	DARC	rs12075	rs12075
Beta thalassemia/hemoglobin E disease	White blood cell count	3;19;0	3;19;1	4;26;2	0.0;0.0046	1	4.07138e-05	0.182683	7.46852e-06	0	0	0	0.999959286304;4.07132388588e-05;7.46328650423e-06	4.07138204085e-05;4.95916241962e-10;4.64215172151e-09	HBS1L,MYB	rs4895441,rs9376092	-
HbA2 levels	Mean corpuscular hemoglobin	2;29;1	2;29;1	4;28;2	0.0;0.0049	4.14282e-05	4.14282e-05	0.185888	8.68545e-06	0	0	0	4.14277426712e-05;4.14277426712e-05;8.67885413197e-06	4.0000114286e-10;4.0000114286e-10;5.90169951953e-09	MYB,HBS1L	rs9399137	rs9399137
Alzheimers disease (age of onset)	Metabolic syndrome	2;29;0	2;29;1	2;30;0	0.0;0.0026	1	4.14282e-05	0.185888	1	0	0	0.02	0.999958569526;4.14277426712e-05;0.997374237999	4.14282015295e-05;4.0000114286e-10;0.00262593435633	-	rs157582,rs6857	-
Diabetes (gestational)	Metabolic syndrome	2;29;1	2;29;1	3;30;2	0.0;0.0039	4.14282e-05	4.14282e-05	0.185888	5.00109e-06	0	0	0	4.14277426712e-05;4.14277426712e-05;4.99903963794e-06	4.0000114286e-10;4.0000114286e-10;1.84410295622e-09	FAT3,MTNR1B	rs10830962	rs10830962
Cognitive decline	Metabolic syndrome	2;29;0	2;29;1	2;30;1	0.0;0.0026	1	4.14282e-05	0.185888	0.00262576	0	0	0	0.999958569526;4.14277426712e-05;0.00262409358823	4.14282015295e-05;4.0000114286e-10;1.61299121614e-06	TOMM40	rs157582,rs2075650	-
Fasting insulin-related traits	Metabolic syndrome	2;29;1	2;29;1	2;30;1	0.0;0.0026	4.14282e-05	4.14282e-05	0.185888	0.00262576	0	0	0	4.14277426712e-05;4.14277426712e-05;0.00262409358823	4.0000114286e-10;4.0000114286e-10;1.61299121614e-06	GCKR	rs780094	rs780094
Longevity	Metabolic syndrome	2;29;0	2;29;1	2;30;1	0.0;0.0026	1	4.14282e-05	0.185888	0.00262576	0	0	0	0.999958569526;4.14277426712e-05;0.00262409358823	4.14282015295e-05;4.0000114286e-10;1.61299121614e-06	TOMM40	rs157582,rs2075650	-
Metabolic syndrome	Waist circumference	29;2;0	29;2;1	30;2;1	0.0;0.0026	1	4.14282e-05	0.185888	0.00262576	0	0	0	0.99995857;4.14277428451e-05;0.00262409358819	4.14286010145e-05;2.0714877563e-10;8.35671440402e-07	FTO	rs1558902,rs9940128	-
Chronic kidney disease	Fasting insulin-related traits	29;2;0	29;2;1	40;2;1	0.0;0.0035	1	4.14282e-05	0.185888	0.00350025	0	0	0	0.99995857;4.14277428451e-05;0.00349725729713	4.14286010145e-05;2.0714877563e-10;1.49932125431e-06	GCKR	rs780094,rs1260326	-
Red blood cell traits	Soluble E-selectin levels	58;1;1	58;1;1	69;2;2	0.0;0.006	4.14286e-05	4.14286e-05	0.18589	8.99781e-06	0	0	0	4.14285713777e-05;4.14285713777e-05;8.99781279511e-06	0.0;0.0;0.0	LCN1P2,ABO	rs579459	rs579459
E-selectin levels	Red blood cell traits	1;58;0	1;58;1	2;69;2	0.0;0.006	1	4.14286e-05	0.18589	8.99781e-06	0	0	0	0.999958570926;4.14285713372e-05;8.99781279516e-06	4.14286010204e-05;0.0;0.0	LCN1P2,ABO	rs579459,rs651007	-
Glioma	Testicular germ cell cancer	10;6;1	10;6;1	10;8;1	0.0;0.0035	4.28565e-05	4.28565e-05	0.192297	0.00349841	0	0	0	4.28557652811e-05;4.28557652811e-05;0.00349358548105	5.73976858557e-10;5.73976858557e-10;4.22511606307e-06	TERT	rs2736100	rs2736100
Coagulation factor levels	Liver enzyme levels	6;10;0	6;10;1	4;15;1	0.0;0.0026	1	4.28565e-05	0.192297	0.00262501	0	0	0	0.999957140208;4.28557653499e-05;0.00262260053905	4.2856561226e-05;6.19892645747e-10;2.25405382422e-06	ABO	rs657152,rs687289	-
Black vs. red hair color	Progressive supranuclear palsy	6;10;1	6;10;1	7;11;1	0.0;0.0034	4.28565e-05	4.28565e-05	0.192297	0.00336744	0	0	0	4.28557653499e-05;4.28557653499e-05;0.00336301796599	6.19892645747e-10;6.19892645747e-10;4.02356799885e-06	IRF4	rs12203592	rs12203592
Freckling	Melanoma	4;15;0	4;15;1	4;17;0	0.0;0.003	1	4.28565e-05	0.192297	1	0	0	0.01	0.999957141413;4.28558572005e-05;0.99702537391	4.28565765319e-05;5.99995428548e-10;0.00297495145631	-	rs12931267,rs258322	-
Blue vs. green eyes	Melanoma	4;15;1	4;15;1	6;17;1	0.0;0.0045	4.28565e-05	4.28565e-05	0.192297	0.00445881	0	0	0	4.28558572005e-05;4.28558572005e-05;0.00445100381098	5.99995428548e-10;5.99995428548e-10;7.35372925135e-06	TYR	rs1393350	rs1393350
Metabolic syndrome (bivariate traits)	Obesity (extreme)	15;4;0	15;4;1	13;5;0	0.0;0.0028	1	4.28565e-05	0.192297	1	0	0	0	0.999957141983;4.28558572249e-05;0.997156607308	4.28567448951e-05;4.82144234658e-10;0.00284426361429	-	rs734597,rs2206277	-
Obesity-related traits	Waist circumference	31;2;0	31;2;1	37;2;1	0.0;0.0032	1	4.42852e-05	0.198708	0.00323794	0	0	0	0.999955720275;4.42847652871e-05;0.00323538872763	4.42857459112e-05;2.37252128436e-10;1.2799652534e-06	FTO	rs1558902,rs9930506	-
Nicotine dependence	Obesity-related traits	2;31;0	2;31;1	3;37;1	0.0;0.0049	1	4.42852e-05	0.198708	0.00485309	0	0	0	0.99995571692;4.42847653035e-05;0.00484543173884	4.42852872436e-05;4.59184985426e-10;7.4497821223e-06	CHRNA3	rs8040868,rs1051730	-
Duodenal ulcer	Obesity-related traits	2;31;0	2;31;1	2;37;1	0.0;0.0032	1	4.42852e-05	0.198708	0.00323794	0	0	0	0.99995571692;4.42847653035e-05;0.00323538872764	4.42852872436e-05;4.59184985426e-10;2.48565590502e-06	ABO	rs657152,rs505922	-
Oleic acid (18:1n-9) plasma levels	Platelet counts	1;62;0	1;62;1	1;73;0	0.0;0.0032	1	4.42857e-05	0.19871	1	0.01	0	0.02	0.999955716;4.42857142011e-05;0.996803293005	4.42857459184e-05;0.0;0.00319684694548	-	rs4246215,rs102275	-
Tumor biomarkers	mean corpuscular hemoglobin concentration	9;7;0	9;7;1	8;9;1	0.0;0.0032	1	4.49992e-05	0.201912	0.00314905	0	0	0	0.999954997387;4.49984570273e-05;0.00314519141997	4.49993892865e-05;6.61219766718e-10;3.43394600783e-06	ABO	rs8176746,rs8176749	-
Carotid intima media thickness	Intracranial aneurysm	7;9;0	7;9;1	11;11;0	0.0;0.0053	1	4.49992e-05	0.201912	1	0	0	0.01	0.999954996708;4.49984569968e-05;0.994712937137	4.49993571446e-05;6.857080816e-10;0.00528844928239	-	rs1878406,rs6842241	-
Hemoglobin	Red blood cell count	8;8;1	8;8;1	10;13;1	0.0;0.0057	4.57135e-05	4.57135e-05	0.205116	0.00567932	0	0	0	4.57126855677e-05;4.57126855677e-05;0.00566589323609	6.9999399996e-10;6.9999399996e-10;1.24021697074e-05	PRKCE	rs10495928	rs10495928
Hematocrit	Red blood cell count	8;8;0	8;8;1	10;13;3	0.0;0.0057	1	4.57135e-05	0.205116	1.72543e-08	0	0	0	0.999954280175;4.57126855677e-05;1.72410448936e-08	4.57136326546e-05;6.9999399996e-10;7.71945524369e-12	PRKCE,HBS1L,MYB	rs10168349,rs10495928	-
Hypertriglyceridemia	Uric acid levels	4;16;0	4;16;1	5;15;1	0.0;0.0033	1	4.57136e-05	0.205117	0.00328026	0	0	0	0.999954287799;4.57128163608e-05;0.00327624053425	4.57136326549e-05;6.88769606386e-10;3.75554959608e-06	GCKR	rs780094,rs1260326	-
Response to statin therapy (LDL-C)	Uric acid levels	4;16;0	4;16;1	4;15;1	0.0;0.0026	1	4.57136e-05	0.205117	0.00262501	0	0	0	0.999954287799;4.57128163608e-05;0.00262260053905	4.57136326549e-05;6.88769606386e-10;2.25405382422e-06	ABCG2	rs2231142,rs1481012	-
Non-albumin protein levels	Uric acid levels	4;16;0	4;16;1	5;15;1	0.0;0.0033	1	4.57136e-05	0.205117	0.00328026	0	0	0	0.999954287799;4.57128163608e-05;0.00327624053425	4.57136326549e-05;6.88769606386e-10;3.75554959608e-06	GCKR	rs780094,rs1260326	-
Primary biliary cirrhosis	Sarcoidosis	32;2;0	32;2;1	38;2;0	0.0;0.0033	1	4.57138e-05	0.205118	1	0	0	0.01	0.999954289828;4.57132735237e-05;0.9966746178	4.57143183594e-05;2.53069178019e-10;0.00332822114197	-	rs538147,rs479777	-
Arthritis (juvenile idiopathic)	Primary biliary cirrhosis	2;32;1	2;32;1	2;38;1	0.0;0.0033	4.57138e-05	4.57138e-05	0.205118	0.00332538	0	0	0	4.57132734459e-05;4.57132734459e-05;0.0033226859216	4.90307523327e-10;4.90307523327e-10;2.62566584412e-06	TIMMDC1	rs2395148	rs2395148
Drug-induced liver injury (flucloxacillin)	Psoriasis	2;32;1	2;32;1	3;38;1	0.0;0.005	4.57138e-05	4.57138e-05	0.205118	0.00498403	0	0	0	4.57132734459e-05;4.57132734459e-05;0.00497595280878	4.90307523327e-10;4.90307523327e-10;7.86917718671e-06	HCP5	rs2395029	rs2395029
Cholesterol	Soluble E-selectin levels	65;1;0	65;1;1	66;2;2	0.0;0.0058	1	4.64286e-05	0.208325	8.2269e-06	0	0	0	0.99995356906;4.64285713341e-05;8.22690044571e-06	4.64296658338e-05;0.0;0.0	LCN1P2,ABO	rs579459,rs635634	-
Cholesterol	Haptoglobin levels	65;1;1	65;1;1	66;1;1	0.0;0.0029	4.64286e-05	4.64286e-05	0.208325	0.00289017	0	0	0	4.64285713341e-05;4.64285713341e-05;0.00289017341036	0.0;0.0;0.0	HPR	rs2000999	rs2000999
Cholesterol	Oleic acid (18:1n-9) plasma levels	65;1;0	65;1;1	66;1;0	0.0;0.0029	1	4.64286e-05	0.208325	1	0	0	0.01	0.99995356906;4.64285713341e-05;0.997109826576	4.64296658338e-05;0.0;0.00289441744838	-	rs174546,rs102275	-
Cholesterol	E-selectin levels	65;1;0	65;1;1	66;2;2	0.0;0.0058	1	4.64286e-05	0.208325	8.2269e-06	0	0	0	0.99995356906;4.64285713341e-05;8.22690044571e-06	4.64296658338e-05;0.0;0.0	LCN1P2,ABO	rs635634,rs651007	-
Cholesterol	Progranulin levels	65;1;1	65;1;1	66;1;1	0.0;0.0029	4.64286e-05	4.64286e-05	0.208325	0.00289017	0	0	0	4.64285713341e-05;4.64285713341e-05;0.00289017341036	0.0;0.0;0.0	CELSR2	rs646776	rs646776
Cholesterol	Response to Vitamin E supplementation	65;1;1	65;1;1	66;1;1	0.0;0.0029	4.64286e-05	4.64286e-05	0.208325	0.00289017	0	0	0	4.64285713341e-05;4.64285713341e-05;0.00289017341036	0.0;0.0;0.0	ZNF259	rs964184	rs964184
Cholesterol	Gallstones	65;1;0	65;1;1	66;2;2	0.0;0.0058	1	4.64286e-05	0.208325	8.2269e-06	0	0	0	0.99995356906;4.64285713341e-05;8.22690044571e-06	4.64296658338e-05;0.0;0.0	ABCG5,ABCG8	rs6756629,rs11887534	-
Hematological parameters	Hypothyroidism	11;6;0	11;6;1	15;8;0	0.0;0.0053	1	4.7142e-05	0.211526	1	0	0	0	0.999952862161;4.71411734688e-05;0.994756402435	4.7142217347e-05;7.01526603435e-10;0.00524543101616	-	rs3184504,rs11066301	-
Fasting insulin-related traits (interaction with BMI)	Triglycerides-Blood Pressure (TG-BP)	11;6;0	11;6;1	17;7;1	0.0;0.0052	1	4.7142e-05	0.211526	0.00520013	0	0	0	0.999952862161;4.71411734688e-05;0.00518919847138	4.7142217347e-05;7.01526603435e-10;9.3779160131e-06	GCKR	rs780094,rs780093	-
Adiposity	Fasting insulin-related traits (interaction with BMI)	6;11;0	6;11;1	10;17;4	0.0;0.0074	1	4.7142e-05	0.211526	4.40002e-11	0	0	0	0.999952860019;4.71411733678e-05;4.39700766583e-11	4.71421331659e-05;7.65298104928e-10;1.50639001865e-14	RIMKLBP2,NYAP2,ZC3H11B,MIR5702	rs2943634,rs2943650	-
Sunburns	Vitiligo	2;33;0	2;33;1	2;41;1	0.0;0.0036	1	4.71423e-05	0.211528	0.00358768	0	0	0	0.999952852725;4.71417794249e-05;0.00358453147888	4.71423688761e-05;5.22450472306e-10;3.06871099385e-06	TYR	rs1393350,rs1126809	-
Celiac disease	Nephropathy (idiopathic membranous)	33;2;1	33;2;1	50;2;1	0.0;0.0044	4.71423e-05	4.71423e-05	0.211528	0.00437435	0	0	0	4.71417795632e-05;4.71417795632e-05;0.00436965392892	2.69396478334e-10;2.69396478334e-10;2.35608001513e-06	HLA-DQA1	rs2187668	rs2187668
LDL cholesterol	Response to Vitamin E supplementation	67;1;1	67;1;1	61;1;1	0.0;0.0027	4.78571e-05	4.78571e-05	0.214735	0.00267122	0	0	0	4.78571428826e-05;4.78571428826e-05;0.00267122087931	0.0;0.0;0.0	ZNF259	rs964184	rs964184
E-selectin levels	LDL cholesterol	1;67;0	1;67;1	2;61;2	0.0;0.0053	1	4.78571e-05	0.214735	7.01875e-06	0	0	0	0.999952145773;4.78571428685e-05;7.01875422635e-06	4.78571770408e-05;0.0;0.0	LCN1P2,ABO	rs635634,rs651007	-
LDL cholesterol	Soluble E-selectin levels	67;1;0	67;1;1	61;2;2	0.0;0.0053	1	4.78571e-05	0.214735	7.01875e-06	0	0	0	0.999952146066;4.78571428826e-05;7.01875422648e-06	4.78583051211e-05;0.0;0.0	LCN1P2,ABO	rs579459,rs635634	-
LDL cholesterol	Progranulin levels	67;1;1	67;1;1	61;1;1	0.0;0.0027	4.78571e-05	4.78571e-05	0.214735	0.00267122	0	0	0	4.78571428826e-05;4.78571428826e-05;0.00267122087931	0.0;0.0;0.0	CELSR2	rs646776	rs646776
Gallstones	LDL cholesterol	1;67;0	1;67;1	2;61;2	0.0;0.0053	1	4.78571e-05	0.214735	7.01875e-06	0	0	0	0.999952145773;4.78571428685e-05;7.01875422635e-06	4.78571770408e-05;0.0;0.0	ABCG5,ABCG8	rs6756629,rs11887534	-
LDL cholesterol	Oleic acid (18:1n-9) plasma levels	67;1;0	67;1;1	61;1;0	0.0;0.0027	1	4.78571e-05	0.214735	1	0	0	0	0.999952146066;4.78571428826e-05;0.997328779117	4.78583051211e-05;0.0;0.00267485040959	-	rs174546,rs102275	-
Haptoglobin levels	LDL cholesterol	1;67;1	1;67;1	1;61;1	0.0;0.0027	4.78571e-05	4.78571e-05	0.214735	0.00267122	0	0	0	4.78571428685e-05;4.78571428685e-05;0.0026712208793	0.0;0.0;0.0	HPR	rs2000999	rs2000999
Non-albumin protein levels	Sex hormone-binding globulin levels	4;17;0	4;17;1	5;23;1	0.0;0.005	1	4.85706e-05	0.217936	0.00502621	0	0	0	0.999951426751;4.85697631557e-05;0.005016527925	4.85706826556e-05;7.83666005799e-10;9.26740873327e-06	GCKR	rs780093,rs1260326	-
Hypertriglyceridemia	Lipoprotein-associated phospholipase A2 activity and mass	4;17;1	4;17;1	5;12;1	0.0;0.0026	4.85706e-05	4.85706e-05	0.217936	0.0026249	0	0	0	4.85697631557e-05;4.85697631557e-05;0.00262237099022	7.83666005799e-10;7.83666005799e-10;2.31908659059e-06	ZNF259	rs964184	rs964184
Fasting glucose-related traits	Non-albumin protein levels	17;4;0	17;4;1	22;5;1	0.0;0.0048	1	4.85706e-05	0.217936	0.0048081	0	0	0	0.999951427648;4.85697631993e-05;0.00479925947373	4.85709081593e-05;6.24491580114e-10;7.08457658862e-06	GCKR	rs780094,rs1260326	-
Hypertriglyceridemia	Sex hormone-binding globulin levels	4;17;0	4;17;1	5;23;1	0.0;0.005	1	4.85706e-05	0.217936	0.00502621	0	0	0	0.999951426751;4.85697631557e-05;0.005016527925	4.85706826556e-05;7.83666005799e-10;9.26740873327e-06	GCKR	rs780093,rs1260326	-
Glycated hemoglobin levels	Other erythrocyte phenotypes	17;4;0	17;4;1	15;4;1	0.0;0.0026	1	4.85706e-05	0.217936	0.00262501	0	0	0	0.999951427648;4.85697631993e-05;0.00262260053901	4.85709081593e-05;6.24491580114e-10;1.81245688809e-06	SPTA1	rs2779116,rs857721	-
Response to statin therapy	Sex hormone-binding globulin levels	4;17;1	4;17;1	5;23;1	0.0;0.005	4.85706e-05	4.85706e-05	0.217936	0.00502621	0	0	0	4.85697631557e-05;4.85697631557e-05;0.005016527925	7.83666005799e-10;7.83666005799e-10;9.26740873327e-06	SLCO1B1	rs4149056	rs4149056
Lipoprotein-associated phospholipase A2 activity and mass	Response to statin therapy (LDL-C)	17;4;0	17;4;1	12;4;1	0.0;0.0021	1	4.85706e-05	0.217936	0.00210043	0	0	0	0.999951427648;4.85697631993e-05;0.00209890800384	4.85709081593e-05;6.24491580114e-10;1.13925874331e-06	APOE	rs445925,rs7412	-
Fasting glucose-related traits	Hypertriglyceridemia	17;4;0	17;4;1	22;5;1	0.0;0.0048	1	4.85706e-05	0.217936	0.0048081	0	0	0	0.999951427648;4.85697631993e-05;0.00479925947373	4.85709081593e-05;6.24491580114e-10;7.08457658862e-06	GCKR	rs780094,rs1260326	-
Breast cancer	Burning and freckling	34;2;0	34;2;1	32;0;0	0.0;0.0	1	4.85709e-05	0.217937	1	0	0	0	0.99995142894;4.85702834572e-05;nan	4.85714632558e-05;2.86234030837e-10;0.0	-	rs4911414,rs2284378	-
Breast cancer	Breast cancer (male)	34;2;1	34;2;1	32;2;1	0.0;0.0028	4.85709e-05	4.85709e-05	0.217937	0.00280069	0	0	0	4.85702834572e-05;4.85702834572e-05;0.00279878769622	2.86234030837e-10;2.86234030837e-10;9.52968911985e-07	LOC643714	rs3803662	rs3803662
Breast cancer	Red vs. non-red hair color	34;2;0	34;2;1	32;0;0	0.0;0.0	1	4.85709e-05	0.217937	1	0	0	0	0.99995142894;4.85702834572e-05;nan	4.85714632558e-05;2.86234030837e-10;0.0	-	rs4911414,rs2284378	-
Breast cancer	Mammographic density	34;2;1	34;2;1	32;3;1	0.0;0.0042	4.85709e-05	4.85709e-05	0.217937	0.00419818	0	0	0	4.85702834572e-05;4.85702834572e-05;0.00419248199007	2.86234030837e-10;2.86234030837e-10;3.80853433414e-06	ZNF365	rs10995190	rs10995190
Endometrial cancer	Prostate cancer	1;68;1	1;68;1	1;72;1	0.0;0.0032	4.85714e-05	4.85714e-05	0.21794	0.00315292	0	0	0	4.85714285153e-05;4.85714285153e-05;0.00315291644769	0.0;0.0;0.0	HNF1B	rs4430796	rs4430796
End-stage coagulation	Phytosterol levels	23;3;0	23;3;1	18;2;1	0.0;0.0016	1	4.92849e-05	0.221142	0.00157587	0	0	0	0.999950712512;4.92841653602e-05;0.00157528459613	4.92853622375e-05;5.16333169116e-10;2.93719826768e-07	ABO	rs657152,rs505922,rs643434	-
D-dimer levels	End-stage coagulation	3;23;0	3;23;1	6;18;2	0.0;0.0047	1	4.92849e-05	0.221142	8.78577e-06	0	0	0	0.999950710695;4.92841652707e-05;8.7775613081e-06	4.92850102053e-05;7.40811740485e-10;6.8736470184e-09	PGBD4P7,F3	rs2022309,rs12029080	-
Black vs. blond hair color	Progressive supranuclear palsy	7;10;1	7;10;1	9;11;1	0.0001;0.0043	4.9999e-05	4.9999e-05	0.224346	0.00432767	0	0	0	4.99980712348e-05;4.99980712348e-05;0.0043200929294	8.67847224455e-10;8.67847224455e-10;6.89472478651e-06	IRF4	rs12203592	rs12203592
Renal cell carcinoma	Waist-hip ratio	5;14;1	5;14;1	6;21;2	0.0001;0.0055	4.99991e-05	4.99991e-05	0.224346	1.20547e-05	0	0	0	4.99981428917e-05;4.99981428917e-05;1.20412981431e-05	8.62235043705e-10;8.62235043705e-10;1.15069337294e-08	ITPR2,SSPN	rs718314	rs718314
Liver enzyme levels (alkaline phosphatase)	Palmitoleic acid (16:1n-7) plasma levels	14;5;0	14;5;1	21;6;0	0.0001;0.0055	1	4.99991e-05	0.224346	1	0	0	0	0.999950000664;4.99981430192e-05;0.994494464276	4.99993392841e-05;7.42855020322e-10;0.0055081827879	-	rs174601,rs102275	-
Hematology traits	Palmitoleic acid (16:1n-7) plasma levels	14;5;0	14;5;1	18;6;0	0.0001;0.0047	1	4.99991e-05	0.224346	1	0	0	0	0.999950000664;4.99981430192e-05;0.995279419331	4.99993392841e-05;7.42855020322e-10;0.00472254140645	-	rs174548,rs102275	-
Hematology traits	Stearic acid (18:0) plasma levels	14;5;0	14;5;1	18;5;0	0.0001;0.0039	1	4.99991e-05	0.224346	1	0	0	0.02	0.999950000664;4.99981430192e-05;0.996064718494	4.99993392841e-05;7.42855020322e-10;0.00393691668534	-	rs174548,rs102275	-
Liver enzyme levels (alkaline phosphatase)	Stearic acid (18:0) plasma levels	14;5;0	14;5;1	21;5;0	0.0001;0.0046	1	4.99991e-05	0.224346	1	0	0	0.01	0.999950000664;4.99981430192e-05;0.995410044488	4.99993392841e-05;7.42855020322e-10;0.00459216337086	-	rs174601,rs102275	-
Liver enzyme levels (alkaline phosphatase)	Soluble levels of adhesion molecules	14;5;1	14;5;1	21;5;2	0.0001;0.0046	4.99991e-05	4.99991e-05	0.224346	8.04091e-06	0	0	0	4.99981430192e-05;4.99981430192e-05;8.03421818716e-06	7.42855020322e-10;7.42855020322e-10;3.01844352015e-09	LCN1P2,ABO	rs579459	rs579459
Red blood cell count	Venous thromboembolism	8;9;1	8;9;1	13;7;2	0.0001;0.004	5.14275e-05	5.14275e-05	0.230755	6.27228e-06	0	0	0	5.14265138705e-05;5.14265138705e-05;6.26724133923e-06	9.14275265261e-10;9.14275265261e-10;3.0022320135e-09	LCN1P2,ABO	rs495828	rs495828
Lung adenocarcinoma	Red blood cell count	9;8;1	9;8;1	10;13;1	0.0001;0.0057	5.14275e-05	5.14275e-05	0.230755	0.00567932	0	0	0	5.14265139947e-05;5.14265139947e-05;0.00566589323609	8.99990571371e-10;8.99990571371e-10;1.24021697074e-05	TERT	rs2736100	rs2736100
Adiposity	Obesity	6;12;0	6;12;1	10;16;1	0.0001;0.007	1	5.14276e-05	0.230755	0.0069858	0	0	0	0.999948574855;5.1426551049e-05;0.00696516029076	5.14276898e-05;9.26008943122e-10;1.93648108825e-05	FTO	rs1558902,rs8050136,rs17817449,rs1421085	-
Adiposity	Weight	6;12;1	6;12;1	10;18;1	0.0001;0.0079	5.14276e-05	5.14276e-05	0.230755	0.00785593	0	0	0	5.1426551049e-05;5.1426551049e-05;0.00782962567058	9.26008943122e-10;9.26008943122e-10;2.48614025501e-05	FTO	rs8050136	rs8050136
Interstitial lung disease	Testicular germ cell cancer	12;6;1	12;6;1	13;8;1	0.0001;0.0046	5.14276e-05	5.14276e-05	0.230755	0.00454584	0	0	0	5.14265512256e-05;5.14265512256e-05;0.00453748387989	8.41831122361e-10;8.41831122361e-10;7.32096676153e-06	TERT	rs2736100	rs2736100
Esophageal cancer	Glycemic traits	12;6;1	12;6;1	13;9;1	0.0001;0.0051	5.14276e-05	5.14276e-05	0.230755	0.00511273	0	0	0	5.14265512256e-05;5.14265512256e-05;0.00510198599218	8.41831122361e-10;8.41831122361e-10;9.55900727469e-06	HECTD4	rs2074356	rs2074356
Lipid metabolism phenotypes	Protein C levels	18;4;0	18;4;1	25;4;0	0.0001;0.0044	1	5.14276e-05	0.230756	1	0	0	0.01	0.999948570494;5.14266979575e-05;0.995627848459	5.14279836689e-05;7.02553027619e-10;0.00437463757938	-	rs17145713,rs13247874	-
Retinal vascular caliber	Type 1 diabetes autoantibodies	4;18;0	4;18;1	5;24;0	0.0001;0.0053	1	5.14276e-05	0.230756	1	0	0	0	0.999948569001;5.14266978807e-05;0.994755714756	5.14277265339e-05;8.84684609294e-10;0.00524497291016	-	rs10774625,rs3184504	-
Lipid metabolism phenotypes	Response to statin therapy (LDL-C)	18;4;1	18;4;1	25;4;1	0.0001;0.0044	5.14276e-05	5.14276e-05	0.230756	0.00437215	0	0	0	5.14266979575e-05;5.14266979575e-05;0.00436525713976	7.02553027619e-10;7.02553027619e-10;5.17844534254e-06	APOE	rs7412	rs7412
Hypertriglyceridemia	Lipid metabolism phenotypes	4;18;0	4;18;1	5;25;2	0.0001;0.0055	1	5.14276e-05	0.230756	1.1483e-05	0	0	0	0.999948569001;5.14266978807e-05;1.14714185523e-05	5.14277265339e-05;8.84684609294e-10;1.02082714653e-08	LPL,RPL30P9	rs9644568,rs115849089	-
Inflammatory bowel disease (early onset)	Type 1 diabetes autoantibodies	4;18;0	4;18;1	5;24;0	0.0001;0.0053	1	5.14276e-05	0.230756	1	0	0	0.01	0.999948569001;5.14266978807e-05;0.994755714756	5.14277265339e-05;8.84684609294e-10;0.00524497291016	-	rs8049439,rs4788084	-
Fasting glucose-related traits (interaction with BMI)	Waist circumference and related phenotypes	24;3;0	24;3;1	32;5;1	0.0001;0.007	1	5.14277e-05	0.230756	0.00698748	0	0	0	0.999948574303;5.14268816868e-05;0.00696850889525	5.14281857059e-05;5.63272816349e-10;1.52074450358e-05	GCKR	rs780094,rs1260326	-
Bone mineral density (spine)	Breast Cancer in BRCA1 mutation carriers	24;3;0	24;3;1	25;4;2	0.0001;0.0044	1	5.14277e-05	0.230756	6.89442e-06	0	0	0	0.999948574303;5.14268816868e-05;6.88979161858e-06	5.14281857059e-05;5.63272816349e-10;1.54794874616e-09	ESR1,CCDC170	rs2046210,rs6929137	-
Body mass index	Subcutaneous adipose tissue	72;1;0	72;1;1	73;1;1	0.0001;0.0032	1	5.14286e-05	0.23076	0.00319671	0	0	0	0.999948569965;5.14285714192e-05;0.00319670695388	5.14299122685e-05;0.0;0.0	FTO	rs9939609,rs9922619,rs8050136,rs17817964,rs7202116,rs1121980,rs1558902,rs12149832	-
Body mass index	Obesity (early onset extreme)	72;1;1	72;1;1	73;1;1	0.0001;0.0032	5.14286e-05	5.14286e-05	0.23076	0.00319671	0	0	0	5.14285714192e-05;5.14285714192e-05;0.00319670695388	0.0;0.0;0.0	FTO	rs1121980	rs1121980
Antipsychotic drug-induced weight gain	Body mass index	1;72;0	1;72;1	2;73;2	0.0001;0.0064	1	5.14286e-05	0.23076	1.00794e-05	0	0	0	0.999948570623;5.1428571453e-05;1.00793913153e-05	5.14286081633e-05;0.0;0.0	RPS3AP49,MC4R	rs12970134,rs489693	-
Body mass in chronic obstructive pulmonary disease	Body mass index	1;72;1	1;72;1	1;73;1	0.0001;0.0032	5.14286e-05	5.14286e-05	0.23076	0.00319671	0	0	0	5.1428571453e-05;5.1428571453e-05;0.00319670695388	0.0;0.0;0.0	FTO	rs8050136	rs8050136
Ankle-brachial index	Coronary heart disease	1;73;0	1;73;1	1;63;1	0.0001;0.0028	1	5.21429e-05	0.233965	0.0027588	0	0	0	0.999947857394;5.21428571322e-05;0.00275880189171	5.21428943878e-05;0.0;0.0	CDKN2B-AS1	rs944797,rs10757274,rs1333048,rs1333049,rs1333042,rs10757269,rs4977574	-
Coronary heart disease	Soluble E-selectin levels	73;1;1	73;1;1	63;2;2	0.0001;0.0055	5.21429e-05	5.21429e-05	0.233965	7.49051e-06	0	0	0	5.21428571884e-05;5.21428571884e-05;7.49050655959e-06	0.0;0.0;0.0	LCN1P2,ABO	rs579459	rs579459
Coronary heart disease	E-selectin levels	73;1;0	73;1;1	63;2;2	0.0001;0.0055	1	5.21429e-05	0.233965	7.49051e-06	0	0	0	0.999947858471;5.21428571884e-05;7.49050655959e-06	5.21442352287e-05;0.0;0.0	LCN1P2,ABO	rs579459,rs651007	-
Coronary heart disease	Response to Vitamin E supplementation	73;1;1	73;1;1	63;1;1	0.0001;0.0028	5.21429e-05	5.21429e-05	0.233965	0.0027588	0	0	0	5.21428571884e-05;5.21428571884e-05;0.00275880189172	0.0;0.0;0.0	ZNF259	rs964184	rs964184
Coronary heart disease	Progranulin levels	73;1;1	73;1;1	63;1;1	0.0001;0.0028	5.21429e-05	5.21429e-05	0.233965	0.0027588	0	0	0	5.21428571884e-05;5.21428571884e-05;0.00275880189172	0.0;0.0;0.0	CELSR2	rs646776	rs646776
HbA2 levels	Mean corpuscular volume	2;37;1	2;37;1	4;39;2	0.0001;0.0068	5.28565e-05	5.28565e-05	0.237167	1.70153e-05	0	0	0	5.2855783397e-05;5.2855783397e-05;1.69969022939e-05	6.61226379013e-10;6.61226379013e-10;1.70022005231e-08	MYB,HBS1L	rs9399137	rs9399137
Oleic acid (18:1n-9) plasma levels	Triglycerides	1;74;0	1;74;1	1;64;0	0.0001;0.0028	1	5.28571e-05	0.23717	1	0	0	0	0.999947138257;5.28571427547e-05;0.997197407604	5.28571806123e-05;0.0;0.00280271513028	-	rs174546,rs174548,rs102275,rs174547	-
LDL (oxidized)	Triglycerides	1;74;0	1;74;1	1;64;1	0.0001;0.0028	1	5.28571e-05	0.23717	0.00280259	0	0	0	0.999947138257;5.28571427547e-05;0.00280259239794	5.28571806123e-05;0.0;0.0	APOB	rs1042034,rs676210,rs6754295,rs7557067	-
Response to Vitamin E supplementation	Triglycerides	1;74;1	1;74;1	1;64;1	0.0001;0.0028	5.28571e-05	5.28571e-05	0.23717	0.00280259	0	0	0	5.28571427547e-05;5.28571427547e-05;0.00280259239794	0.0;0.0;0.0	ZNF259	rs964184	rs964184
Systolic blood pressure	Tetralogy of Fallot	25;3;0	25;3;1	34;5;0	0.0001;0.0074	1	5.35705e-05	0.240371	1	0	0	0	0.999946432373;5.35695920484e-05;0.992577100338	5.35710076436e-05;6.12253352795e-10;0.00742857462439	-	rs3184504,rs11065987	-
Other erythrocyte phenotypes	White blood cell count	4;19;0	4;19;1	4;26;2	0.0001;0.0046	1	5.42847e-05	0.243575	7.46852e-06	0	0	0	0.999945715717;5.42836203417e-05;7.46328650423e-06	5.42847642898e-05;9.91825399377e-10;4.64215172151e-09	HBS1L,MYB	rs9373124,rs4895441	-
Fasting insulin-related traits (interaction with BMI)	Waist Circumference - Triglycerides (WC-TG)	11;7;0	11;7;1	17;8;1	0.0001;0.006	1	5.49988e-05	0.24678	0.00594092	0	0	0	0.999945002933;5.49976429867e-05;0.00592635606231	5.49990571453e-05;1.0101939795e-09;1.27587939543e-05	GCKR	rs780094,rs780093	-
Iron status biomarkers	mean corpuscular hemoglobin concentration	11;7;1	11;7;1	13;9;1	0.0001;0.0051	5.49988e-05	5.49988e-05	0.24678	0.00511273	0	0	0	5.49976429867e-05;5.49976429867e-05;0.00510198599218	1.0101939795e-09;1.0101939795e-09;9.55900727469e-06	TMPRSS6	rs855791	rs855791
Beta-2 microglubulin plasma levels	Hematological parameters	7;11;0	7;11;1	9;15;0	0.0001;0.0059	1	5.49988e-05	0.24678	1	0	0	0.01	0.999945000058;5.49976428286e-05;0.994102760184	5.49989785768e-05;1.07141377548e-09;0.00589852808454	-	rs3184504,rs11066301	-
Alopecia areata	Polycystic ovary syndrome	6;13;0	6;13;1	11;15;1	0.0001;0.0072	1	5.57131e-05	0.249985	0.00720332	0	0	0	0.999944288718;5.57118982788e-05;0.00718124816448	5.57132311284e-05;1.10202507287e-09;2.06157390744e-05	SUOX	rs1701704,rs705702	-
Glycemic traits	Renal function-related traits (BUN)	6;13;1	6;13;1	9;17;1	0.0001;0.0067	5.57131e-05	5.57131e-05	0.249985	0.0066812	0	0	0	5.57118982788e-05;5.57118982788e-05;0.00666247760664	1.10202507287e-09;1.10202507287e-09;1.76288562707e-05	HECTD4	rs2074356	rs2074356
Liver enzyme levels (gamma-glutamyl transferase)	Waist circumference and related phenotypes	26;3;1	26;3;1	35;5;1	0.0001;0.0077	5.57133e-05	5.57133e-05	0.249986	0.00764055	0	0	0	5.57122962366e-05;5.57122962366e-05;0.00761779635845	6.6327478137e-10;6.6327478137e-10;1.82411956982e-05	GCKR	rs1260326	rs1260326
Phytosterol levels	Thyroid hormone levels	3;26;1	3;26;1	2;39;1	0.0001;0.0034	5.57133e-05	5.57133e-05	0.249986	0.00341282	0	0	0	5.57122961092e-05;5.57122961092e-05;0.00340997544475	9.56625364371e-10;9.56625364371e-10;2.76951167195e-06	ABO	rs657152	rs657152
Crohns disease	HDL cholesterol	163;92;0	163;92;2	168;83;3	0.0107;0.6106	1	5.60081e-05	0.251308	0.0234042	0.03	0	0	0.989344766907;5.58149737647e-05;0.0200972284305	0.010655847767;1.86862640668e-07;0.00313863258625	LINC00861,UBE2L3,TRIB1	rs181362,rs174548,rs102275,rs181359	-
Glioma	Red blood cell count	10;8;1	10;8;1	10;13;1	0.0001;0.0057	5.71416e-05	5.71416e-05	0.256394	0.00567932	0	0	0	5.71402856399e-05;5.71402856399e-05;0.00566589323609	1.12498607135e-09;1.12498607135e-09;1.24021697074e-05	TERT	rs2736100	rs2736100
Hodgkins lymphoma	IgE levels	8;10;1	8;10;1	11;14;1	0.0001;0.0067	5.71416e-05	5.71416e-05	0.256394	0.00672457	0	0	0	5.71402855906e-05;5.71402855906e-05;0.00670543643257	1.15712632649e-09;1.15712632649e-09;1.77804891695e-05	IL13	rs20541	rs20541
Glioma	Vertical cup-disc ratio	10;8;0	10;8;1	10;12;1	0.0001;0.0053	1	5.71416e-05	0.256394	0.00524348	0	0	0	0.999942855297;5.71402856399e-05;0.00523211843283	5.71417959227e-05;1.12498607135e-09;1.04237029342e-05	CDKN2B-AS1	rs2157719,rs1063192,rs4977756	-
Palmitoleic acid (16:1n-7) plasma levels	Uric acid levels	5;16;0	5;16;1	6;15;1	0.0001;0.0039	1	5.71416e-05	0.256395	0.00393511	0	0	0	0.999942862921;5.71404084726e-05;0.00392907784676	5.71417551084e-05;1.14794278423e-09;5.6315147468e-06	GCKR	rs780094,rs780093	-
Two-hour glucose challenge	Uric acid levels	5;16;0	5;16;1	5;15;1	0.0001;0.0033	1	5.71416e-05	0.256395	0.00328026	0	0	0	0.999942862921;5.71404084726e-05;0.00327624053425	5.71417551084e-05;1.14794278423e-09;3.75554959608e-06	GCKR	rs780094,rs1260326	-
Menarche (age at onset)	Waist circumference	40;2;0	40;2;1	61;2;1	0.0001;0.0053	1	5.71421e-05	0.256396	0.00533542	0	0	0	0.9999428575;5.71412651621e-05;0.00532840425026	5.71428979437e-05;3.97974723461e-10;3.52195938311e-06	FTO	rs1558902,rs9939609	-
Activated partial thromboplastin time	Pancreatic cancer	9;9;0	9;9;1	9;11;1	0.0001;0.0043	1	5.78558e-05	0.259599	0.00432767	0	0	0	0.999942141393;5.78544977286e-05;0.0043200929294	5.78560270464e-05;1.17549397079e-09;6.89472478651e-06	ABO	rs687621,rs505922	-
Lung adenocarcinoma	Smoking behavior	9;9;1	9;9;1	10;14;1	0.0001;0.0061	5.78558e-05	5.78558e-05	0.259599	0.00611499	0	0	0	5.78544977286e-05;5.78544977286e-05;0.00609932502598	1.17549397079e-09;1.17549397079e-09;1.45519235376e-05	CHRNA3	rs1051730	rs1051730
Intracranial aneurysm	Myocardial infarction (early onset)	9;9;0	9;9;1	11;12;1	0.0001;0.0058	1	5.78558e-05	0.259599	0.00576644	0	0	0	0.999942141393;5.78544977286e-05;0.00575255674478	5.78560270464e-05;1.17549397079e-09;1.27371040396e-05	CDKN2B-AS1	rs6475606,rs4977574	-
Pancreatic cancer	Venous thromboembolism	9;9;1	9;9;1	11;7;1	0.0001;0.0034	5.78558e-05	5.78558e-05	0.259599	0.00336744	0	0	0	5.78544977286e-05;5.78544977286e-05;0.00336301796597	1.17549397079e-09;1.17549397079e-09;3.79453567964e-06	ABO	rs505922	rs505922
Hypertension	Renal function and chronic kidney disease	27;3;0	27;3;1	14;4;1	0.0001;0.0025	1	5.78561e-05	0.2596	0.00245017	0	0	0	0.999942144803;5.78549940661e-05;0.00244808230863	5.78566469269e-05;7.16337104988e-10;1.57079603301e-06	UMOD	rs12917707,rs13333226	-
Esophageal cancer	mean corpuscular hemoglobin concentration	12;7;1	12;7;1	13;9;1	0.0001;0.0051	5.99986e-05	5.99986e-05	0.269214	0.00511273	0	0	0	5.9997171532e-05;5.9997171532e-05;0.00510198599218	1.21223104361e-09;1.21223104361e-09;9.55900727469e-06	ALDH2	rs671	rs671
Esophageal cancer	Gamma glutamyl transpeptidase	12;7;1	12;7;1	13;11;1	0.0001;0.0063	5.99986e-05	5.99986e-05	0.269214	0.00624561	0	0	0	5.9997171532e-05;5.9997171532e-05;0.00622920604226	1.21223104361e-09;1.21223104361e-09;1.49263543452e-05	HECTD4	rs2074356	rs2074356
Liver enzyme levels (alkaline phosphatase)	Vitamin B12 levels	14;6;0	14;6;1	21;6;1	0.0001;0.0055	1	5.99986e-05	0.269214	0.00550554	0	0	0	0.999940003148;5.99972144013e-05;0.00549348103897	5.99989285727e-05;1.16070433658e-09;1.00580290803e-05	FUT2	rs492602,rs281377	-
Lung cancer	Testicular germ cell cancer	14;6;1	14;6;1	14;8;2	0.0001;0.0049	5.99986e-05	5.99986e-05	0.269214	9.75204e-06	0	0	0	5.99972144013e-05;5.99972144013e-05;9.74178285518e-06	1.16070433658e-09;1.16070433658e-09;6.60012306636e-09	TERT,MIR4457	rs2736100	rs2736100
F-cell distribution	Other erythrocyte phenotypes	21;4;0	21;4;1	3;4;2	0.0001;0.0005	1	5.99987e-05	0.269214	6.90329e-08	0	0	0	0.999939999078;5.99974285008e-05;6.90308799639e-08	5.99991857074e-05;9.64288469239e-10;6.72049182295e-13	HBS1L,MYB	rs9373124,rs9399137	-
Diastolic blood pressure	Tetralogy of Fallot	28;3;0	28;3;1	35;5;1	0.0001;0.0077	1	5.99988e-05	0.269215	0.00764055	0	0	0	0.999939999162;5.99976857639e-05;0.00761779635845	5.99994642725e-05;7.71440326566e-10;1.82411956982e-05	ATXN2	rs3184504,rs11065987,rs653178	-
C-reactive protein	Fasting insulin-related traits	42;2;1	42;2;1	34;2;1	0.0001;0.003	5.99991e-05	5.99991e-05	0.269216	0.0029756	0	0	0	5.99982425994e-05;5.99982425994e-05;0.00297345112101	4.39303704602e-10;4.39303704602e-10;1.07797992685e-06	GCKR	rs780094	rs780094
Electrocardiographic conduction measures	PR interval	5;17;0	5;17;1	6;14;2	0.0001;0.0037	1	6.07129e-05	0.272419	5.22797e-06	0	0	0	0.999939286693;6.07115102946e-05;5.22430296047e-06	6.07130280694e-05;1.30610192418e-09;2.90096367879e-09	SCN5A,SCN10A	rs6801957,rs6795970,rs6800541	-
Glycated hemoglobin levels	Two-hour glucose challenge	17;5;0	17;5;1	15;5;1	0.0001;0.0033	1	6.07129e-05	0.272419	0.00328026	0	0	0	0.999939287322;6.07115103328e-05;0.00327624053419	6.07132882631e-05;1.11019932343e-09;3.22092220863e-06	TCF7L2	rs12243326,rs7903146	-
Glycated hemoglobin levels	Iron levels	17;5;0	17;5;1	15;5;2	0.0001;0.0033	1	6.07129e-05	0.272419	4.02257e-06	0.01	0	0	0.999939287322;6.07115103328e-05;4.02027938281e-06	6.07132882631e-05;1.11019932343e-09;1.03242216141e-09	TMPRSS6,HFE	rs4820268,rs855791	-
Alzheimers disease biomarkers	Lipoprotein-associated phospholipase A2 activity and mass	5;17;0	5;17;1	6;12;2	0.0001;0.0032	1	6.07129e-05	0.272419	3.7926e-06	0	0	0	0.999939286693;6.07115102946e-05;3.79038336785e-06	6.07130280694e-05;1.30610192418e-09;1.67912946791e-09	APOC1,APOE	rs429358,rs4420638	-
Palmitoleic acid (16:1n-7) plasma levels	Sex hormone-binding globulin levels	5;17;1	5;17;1	6;23;1	0.0001;0.006	6.07129e-05	6.07129e-05	0.272419	0.00602855	0	0	0	6.07115102946e-05;6.07115102946e-05;0.00601403278527	1.30610192418e-09;1.30610192418e-09;1.38934006318e-05	GCKR	rs780093	rs780093
Fasting glucose-related traits	Stearic acid (18:0) plasma levels	17;5;0	17;5;1	22;5;0	0.0001;0.0048	1	6.07129e-05	0.272419	1	0	0	0	0.999939287322;6.07115103328e-05;0.995191896318	6.07132882631e-05;1.11019932343e-09;0.00481052140908	-	rs102275,rs174550	-
Sex hormone-binding globulin levels	Two-hour glucose challenge	17;5;0	17;5;1	23;5;1	0.0001;0.005	1	6.07129e-05	0.272419	0.00502621	0	0	0	0.999939287322;6.07115103328e-05;0.00501652792505	6.07132882631e-05;1.11019932343e-09;7.75907082329e-06	GCKR	rs780093,rs1260326	-
Beta thalassemia/hemoglobin E disease	Mean corpuscular hemoglobin	3;29;0	3;29;1	4;28;2	0.0001;0.0049	1	6.21416e-05	0.278829	8.68545e-06	0	0	0	0.999937857985;6.21403713077e-05;8.67885413197e-06	6.21417030649e-05;1.19998914277e-09;5.90169951953e-09	HBS1L,MYB	rs7776054,rs9376092,rs9399137	-
Mean corpuscular hemoglobin	Sickle cell anemia (haemolysis)	29;3;1	29;3;1	28;5;1	0.0001;0.0061	6.21416e-05	6.21416e-05	0.278829	0.00611619	0	0	0	6.21403714936e-05;6.21403714936e-05;0.00610172484917	8.28584449019e-10;8.28584449019e-10;1.15909048212e-05	NPRL3	rs7203560	rs7203560
Metabolic syndrome	Vitamin E levels	29;3;1	29;3;1	30;3;1	0.0001;0.0039	6.21416e-05	6.21416e-05	0.278829	0.00393614	0	0	0	6.21403714936e-05;6.21403714936e-05;0.00393114134284	8.28584449019e-10;8.28584449019e-10;3.33995118399e-06	ZNF259	rs964184	rs964184
Chronic kidney disease	Homocysteine levels	29;3;1	29;3;1	40;3;1	0.0001;0.0053	6.21416e-05	6.21416e-05	0.278829	0.00524589	0	0	0	6.21403714936e-05;6.21403714936e-05;0.00523692608103	8.28584449019e-10;8.28584449019e-10;5.99062495898e-06	CPS1	rs7422339	rs7422339
Chronic kidney disease	Tetralogy of Fallot	29;3;0	29;3;1	40;5;1	0.0001;0.0088	1	6.21416e-05	0.278829	0.00872823	0	0	0	0.999937857251;6.21403714936e-05;0.00869841843673	6.21422800874e-05;8.28584449019e-10;2.39093165496e-05	ATXN2	rs11065987,rs653178	-
Chronic kidney disease	Waist circumference and related phenotypes	29;3;1	29;3;1	40;5;1	0.0001;0.0088	6.21416e-05	6.21416e-05	0.278829	0.00872823	0	0	0	6.21403714936e-05;6.21403714936e-05;0.00869841843673	8.28584449019e-10;8.28584449019e-10;2.39093165496e-05	GCKR	rs1260326	rs1260326
Height	Type 1 diabetes	294;54;0	294;54;2	322;71;3	0.0113;1.0011	1	6.24396e-05	0.280166	0.0789085	0.01	0	0.03	0.988722668366;6.22139829157e-05;0.0609039566533	0.0112785159273;2.13218897445e-07;0.0171735553727	MTCO3P1,MIR588,HLA-DQB1	rs478222,rs1490384,rs9388489,rs4549631,rs4665736	-
Alcohol consumption	Hematocrit	11;8;1	11;8;1	11;10;1	0.0001;0.0048	6.28556e-05	6.28556e-05	0.282033	0.00480747	0	0	0	6.28540000736e-05;6.28540000736e-05;0.0047980004365	1.37498035704e-09;1.37498035704e-09;8.53097502314e-06	HFE	rs1800562	rs1800562
Fasting insulin-related traits (interaction with BMI)	Serum albumin level	11;8;0	11;8;1	17;12;1	0.0001;0.0089	1	6.28556e-05	0.282033	0.00889891	0	0	0	0.999937141045;6.28540000736e-05;0.00886463617719	6.28558408228e-05;1.37498035704e-09;3.14512404565e-05	GCKR	rs780094,rs1260326	-
Alcohol consumption	Hemoglobin	11;8;1	11;8;1	11;10;1	0.0001;0.0048	6.28556e-05	6.28556e-05	0.282033	0.00480747	0	0	0	6.28540000736e-05;6.28540000736e-05;0.0047980004365	1.37498035704e-09;1.37498035704e-09;8.53097502314e-06	HFE	rs1800562	rs1800562
Fasting insulin-related traits (interaction with BMI)	HDL Cholesterol - Triglycerides (HDLC-TG)	11;8;0	11;8;1	17;11;1	0.0001;0.0082	1	6.28556e-05	0.282033	0.00816019	0	0	0	0.999937141045;6.28540000736e-05;0.00813161664339	6.28558408228e-05;1.37498035704e-09;2.60041514165e-05	LOC157273	rs9987289,rs4841132	-
Menopause (age at onset)	Upper aerodigestive tract cancers	22;4;0	22;4;1	25;4;1	0.0001;0.0044	1	6.28557e-05	0.282034	0.00437215	0	0	0	0.999937141956;6.2854314126e-05;0.00436525713976	6.28562448901e-05;1.06071731615e-09;5.17844534254e-06	HELQ	rs1494961,rs4693089	-
Liver enzyme levels	Venous thromboembolism	10;9;0	10;9;1	15;7;1	0.0001;0.0046	1	6.42841e-05	0.288443	0.00458955	0	0	0	0.999935711934;6.42824078894e-05;0.00458111316314	6.42843137841e-05;1.46936396495e-09;7.24157305924e-06	ABO	rs657152,rs505922	-
Liver enzyme levels	Pancreatic cancer	10;9;0	10;9;1	15;11;1	0.0001;0.0072	1	6.42841e-05	0.288443	0.00720332	0	0	0	0.999935711934;6.42824078894e-05;0.00718124816444	6.42843137841e-05;1.46936396495e-09;2.00849506942e-05	ABO	rs657152,rs505922	-
Glioma	Lung adenocarcinoma	10;9;1	10;9;1	10;10;1	0.0001;0.0044	6.42841e-05	6.42841e-05	0.288443	0.00437129	0	0	0	6.42824078894e-05;6.42824078894e-05;0.00436353906615	1.46936396495e-09;1.46936396495e-09;6.98111237821e-06	TERT	rs2736100	rs2736100
Glaucoma (primary open-angle)	Glioma	9;10;1	9;10;1	12;10;1	0.0001;0.0053	6.42841e-05	6.42841e-05	0.288443	0.00524348	0	0	0	6.42824079892e-05;6.42824079892e-05;0.00523211843286	1.48772959764e-09;1.48772959764e-09;1.02353754408e-05	CDKN2B-AS1	rs2157719,rs1063192,rs4977756	rs2157719
Activated partial thromboplastin time	Liver enzyme levels	9;10;0	9;10;1	9;15;1	0.0001;0.0059	1	6.42841e-05	0.288443	0.00589724	0	0	0	0.999935709761;6.42824079892e-05;0.00588278054719	6.4284290826e-05;1.48772959764e-09;1.35026134042e-05	ABO	rs687621,rs657152	-
Eye color	Progressive supranuclear palsy	9;10;1	9;10;1	8;11;1	0.0001;0.0039	6.42841e-05	6.42841e-05	0.288443	0.00384766	0	0	0	6.42824079892e-05;6.42824079892e-05;0.00384176552209	1.48772959764e-09;1.48772959764e-09;5.3636604449e-06	IRF4	rs12203592	rs12203592
Bone mineral density (hip)	Osteoporosis	15;6;0	15;6;1	21;7;2	0.0001;0.0064	1	6.42841e-05	0.288443	1.68672e-05	0	0	0	0.99993571933;6.42825003217e-05;1.68437876803e-05	6.42844744917e-05;1.33927295898e-09;1.39577480246e-08	TNFRSF11B,COLEC10	rs11995824,rs2062375,rs6993813	-
Black vs. red hair color	Melanoma	6;15;1	6;15;1	7;17;1	0.0001;0.0052	6.42841e-05	6.42841e-05	0.288443	0.00520013	0	0	0	6.42825002629e-05;6.42825002629e-05;0.0051891984714	1.49997285716e-09;1.49997285716e-09;1.02913124152e-05	CDK10	rs258322	rs258322
Adiposity	Metabolic syndrome (bivariate traits)	6;15;0	6;15;1	10;13;1	0.0001;0.0057	1	6.42841e-05	0.288443	0.00567932	0	0	0	0.999935718416;6.42825002629e-05;0.00566589323609	6.42842678682e-05;1.49997285716e-09;1.24021697074e-05	TFAP2B	rs987237,rs2206277	-
Lipid metabolism phenotypes	Stearic acid (18:0) plasma levels	18;5;0	18;5;1	25;5;0	0.0001;0.0055	1	6.42842e-05	0.288443	1	0	0	0	0.999935718717;6.42825919997e-05;0.994537681363	6.42845892833e-05;1.24897364408e-09;0.00546542295883	-	rs102275,rs174547	-
Lipid metabolism phenotypes	Palmitoleic acid (16:1n-7) plasma levels	18;5;0	18;5;1	25;6;0	0.0001;0.0066	1	6.42842e-05	0.288443	1	0	0	0	0.999935718717;6.42825919997e-05;0.993448660107	6.42845892833e-05;1.24897364408e-09;0.00655506104899	-	rs102275,rs174547	-
Eosinophil counts	Type 1 diabetes autoantibodies	5;18;1	5;18;1	8;24;1	0.0001;0.0084	6.42842e-05	6.42842e-05	0.288443	0.00837819	0	0	0	6.4282591921e-05;6.4282591921e-05;0.00834866856702	1.47446451895e-09;1.47446451895e-09;2.83091929572e-05	SH2B3	rs3184504	rs3184504
Gamma glutamyl transpeptidase	Renal function-related traits (BUN)	7;13;1	7;13;1	11;17;1	0.0001;0.0082	6.49983e-05	6.49983e-05	0.291648	0.00816019	0	0	0	6.4996657262e-05;6.4996657262e-05;0.00813161664337	1.54282848982e-09;1.54282848982e-09;2.69125269211e-05	HECTD4	rs2074356	rs2074356
Allergic rhinitis	Ulcerative colitis	1;91;1	1;91;1	2;102;2	0.0001;0.0089	6.5e-05	6.5e-05	0.291655	1.97561e-05	0	0	0	6.49999999572e-05;6.49999999572e-05;1.97560672241e-05	0.0;0.0;0.0	LRRC32,C11ORF30	rs2155219	rs2155219
End-stage coagulation	Soluble ICAM-1	23;4;0	23;4;1	18;3;1	0.0001;0.0024	1	6.57127e-05	0.294853	0.00236293	0	0	0	0.999934284842;6.57111876101e-05;0.00236116768618	6.57132999912e-05;1.1617380129e-09;1.17433023894e-06	ABO	rs651007,rs507666	-
Obesity (early onset extreme)	Type 2 diabetes	1;92;0	1;92;1	1;89;1	0.0001;0.0039	1	6.57143e-05	0.29486	0.00389736	0	0	0	0.99993428526;6.57142855691e-05;0.00389735505335	6.57143326531e-05;0.0;0.0	FTO	rs11642841,rs8050136,rs9939609,rs1121980	-
Subcutaneous adipose tissue	Type 2 diabetes	1;92;0	1;92;1	1;89;1	0.0001;0.0039	1	6.57143e-05	0.29486	0.00389736	0	0	0	0.99993428526;6.57142855691e-05;0.00389735505335	6.57143326531e-05;0.0;0.0	FTO	rs9922619,rs8050136,rs9939609,rs11642841	-
Endometrial cancer	Type 2 diabetes	1;92;1	1;92;1	1;89;1	0.0001;0.0039	6.57143e-05	6.57143e-05	0.29486	0.00389736	0	0	0	6.57142855691e-05;6.57142855691e-05;0.00389735505335	0.0;0.0;0.0	HNF1B	rs4430796	rs4430796
Body mass in chronic obstructive pulmonary disease	Type 2 diabetes	1;92;1	1;92;1	1;89;1	0.0001;0.0039	6.57143e-05	6.57143e-05	0.29486	0.00389736	0	0	0	6.57142855691e-05;6.57142855691e-05;0.00389735505335	0.0;0.0;0.0	FTO	rs8050136	rs8050136
HDL cholesterol	LDL (oxidized)	92;1;0	92;1;1	83;1;1	0.0001;0.0036	1	6.57143e-05	0.29486	0.00363461	0	0	0	0.999934284313;6.57142857517e-05;0.00363461201612	6.57164684162e-05;0.0;0.0	APOB	rs1042034,rs676210,rs6754295	-
HDL cholesterol	Oleic acid (18:1n-9) plasma levels	92;1;0	92;1;1	83;1;0	0.0001;0.0036	1	6.57143e-05	0.29486	1	0	0	0	0.999934284313;6.57142857517e-05;0.996365387966	6.57164684162e-05;0.0;0.0036413050863	-	rs174546,rs174548,rs102275,rs174547	-
HDL cholesterol	Response to Vitamin E supplementation	92;1;1	92;1;1	83;1;1	0.0001;0.0036	6.57143e-05	6.57143e-05	0.29486	0.00363461	0	0	0	6.57142857517e-05;6.57142857517e-05;0.00363461201612	0.0;0.0;0.0	ZNF259	rs964184	rs964184
Obesity-related traits	Vitamin E levels	31;3;0	31;3;1	37;3;1	0.0001;0.0049	1	6.64271e-05	0.298059	0.00485309	0	0	0	0.999933577168;6.6425724922e-05;0.00484543173875	6.64279071251e-05;9.48995408211e-10;5.11462458678e-06	ZNF259	rs3741298,rs964184	-
Obesity-related traits	Phytosterol levels	31;3;1	31;3;1	37;2;1	0.0001;0.0032	6.64271e-05	6.64271e-05	0.298059	0.00323794	0	0	0	6.6425724922e-05;6.6425724922e-05;0.00323538872763	9.48995408211e-10;9.48995408211e-10;1.2799652534e-06	ABO	rs657152	rs657152
Hematocrit	White blood cell types	8;12;0	8;12;1	10;19;2	0.0001;0.0083	1	6.85695e-05	0.307672	2.93963e-05	0	0	0	0.999931428373;6.85676567133e-05;2.93379347379e-05	6.85697632793e-05;1.72853685718e-09;4.93787610569e-08	HBS1L,MYB	rs9373124,rs9483788	-
Interstitial lung disease	Telomere length	12;8;0	12;8;1	13;7;1	0.0001;0.004	1	6.85695e-05	0.307672	0.00397866	0	0	0	0.999931426825;6.8567657118e-05;0.00397238646884	6.85698612336e-05;1.64997328559e-09;5.38039789084e-06	OBFC1	rs1317082,rs6793295	-
Interstitial lung disease	Red blood cell count	12;8;1	12;8;1	13;13;1	0.0001;0.0074	6.85695e-05	6.85695e-05	0.307672	0.0073773	0	0	0	6.8567657118e-05;6.8567657118e-05;0.00735405006075	1.64997328559e-09;1.64997328559e-09;2.14801432247e-05	TERT	rs2736100	rs2736100
Esophageal cancer	Renal function-related traits (sCR)	12;8;1	12;8;1	13;10;1	0.0001;0.0057	6.85695e-05	6.85695e-05	0.307672	0.00567932	0	0	0	6.8567657118e-05;6.8567657118e-05;0.00566589323619	1.64997328559e-09;1.64997328559e-09;1.20942321623e-05	ALDH2	rs671	rs671
Triglycerides-Blood Pressure (TG-BP)	Uric acid levels	6;16;0	6;16;1	7;15;1	0.0001;0.0046	1	6.85696e-05	0.307672	0.00458955	0	0	0	0.999931434449;6.85677554722e-05;0.00458111316319	6.85697632796e-05;1.72190433679e-09;7.88158786587e-06	GCKR	rs780094,rs780093	-
Alopecia areata	Graves disease	6;16;1	6;16;1	11;25;3	0.0001;0.012	6.85696e-05	6.85696e-05	0.307672	1.90129e-07	0	0	0	6.85677554722e-05;6.85677554722e-05;1.89762438565e-07	1.72190433679e-09;1.72190433679e-09;2.83280510735e-10	MTCO3P1,KRT18P39,CTLA4	rs1024161	rs1024161
Fasting glucose-related traits (interaction with BMI)	Hypertriglyceridemia	24;4;0	24;4;1	32;5;1	0.0001;0.007	1	6.85697e-05	0.307672	0.00698748	0	0	0	0.999931431461;6.8568049018e-05;0.00696850889525	6.85703510105e-05;1.26735055951e-09;1.52074450358e-05	GCKR	rs780094,rs1260326	-
Fasting glucose-related traits (interaction with BMI)	Non-albumin protein levels	24;4;0	24;4;1	32;5;1	0.0001;0.007	1	6.85697e-05	0.307672	0.00698748	0	0	0	0.999931431461;6.8568049018e-05;0.00696850889525	6.85703510105e-05;1.26735055951e-09;1.52074450358e-05	GCKR	rs780094,rs1260326	-
Hepatitis B vaccine response	Primary biliary cirrhosis	3;32;1	3;32;1	5;38;0	0.0001;0.0083	6.85699e-05	6.85699e-05	0.307673	1	0	0	0	6.85683920411e-05;6.85683920411e-05;0.991706724136	1.47090295761e-09;1.47090295761e-09;0.00829436198256	-	rs3135363	rs3135363
Abdominal aortic aneurysm	Pulmonary function	3;32;0	3;32;1	3;36;1	0.0001;0.0047	1	6.85699e-05	0.307673	0.00472213	0	0	0	0.999931431051;6.85683920411e-05;0.00471488771086	6.85700081688e-05;1.47090295761e-09;7.04185944146e-06	LRP1	rs1466535,rs11172113	-
HbA2 levels	Mean platelet volume	2;48;0	2;48;1	4;54;2	0.0001;0.0095	1	6.85703e-05	0.307675	3.28307e-05	0	0	0	0.999931426548;6.85691263736e-05;3.27807954429e-05	6.85703510172e-05;1.12704403645e-09;4.71732382329e-08	MYB,HBS1L	rs9494145,rs9399137	-
IgA nephropathy	Lung cancer	7;14;0	7;14;1	12;14;1	0.0001;0.0074	1	6.9998e-05	0.314081	0.00733381	0	0	0	0.999930001955;6.99960998379e-05;0.00731085528539	6.99982500158e-05;1.81067634701e-09;2.13303543964e-05	MTMR3	rs36600,rs12537	-
Lung adenocarcinoma	Prostate-specific antigen levels	9;11;0	9;11;1	10;13;1	0.0001;0.0057	1	7.07123e-05	0.317286	0.00567932	0	0	0	0.999929284046;7.07102445529e-05;0.00566589323609	7.07125178722e-05;1.83669708458e-09;1.24021697074e-05	CLPTM1L	rs401681,rs31489	-
Chronic obstructive pulmonary disease	Lung adenocarcinoma	11;9;0	11;9;1	14;10;0	0.0001;0.0061	1	7.07123e-05	0.317286	1	0	0	0	0.999929286242;7.07102447081e-05;0.993885013046	7.07125683798e-05;1.79588501451e-09;0.00611699062155	-	rs8034191,rs1051730	-
Chronic obstructive pulmonary disease	Smoking behavior	11;9;0	11;9;1	14;14;1	0.0001;0.0086	1	7.07123e-05	0.317286	0.00855125	0	0	0	0.999929286242;7.07102447081e-05;0.00851961751785	7.07125683798e-05;1.79588501451e-09;2.93928537326e-05	RAB4B-EGLN2	rs2036527,rs8034191	-
Tetralogy of Fallot	Vitiligo	3;33;0	3;33;1	5;41;1	0.0001;0.009	1	7.07127e-05	0.317288	0.00894566	0	0	0	0.999929284203;7.07110529928e-05;0.0089143144339	7.07127704144e-05;1.56732977246e-09;3.05877601916e-05	ATXN2	rs11065987,rs4766578	-
Eye color traits	Vitiligo	3;33;0	3;33;1	3;41;1	0.0001;0.0054	1	7.07127e-05	0.317288	0.0053768	0	0	0	0.999929284203;7.07110529928e-05;0.00536737828679	7.07127704144e-05;1.56732977246e-09;9.19618660069e-06	HERC2	rs1129038,rs12913832	-
Immunoglobulin A	Vitiligo	3;33;0	3;33;1	3;41;1	0.0001;0.0054	1	7.07127e-05	0.317288	0.0053768	0	0	0	0.999929284203;7.07110529928e-05;0.00536737828679	7.07127704144e-05;1.56732977246e-09;9.19618660069e-06	IFIH1	rs1990760,rs2111485	-
Celiac disease	Immunoglobulin A	33;3;1	33;3;1	50;3;1	0.0001;0.0066	7.07127e-05	7.07127e-05	0.317288	0.00655449	0	0	0	7.07110531148e-05;7.07110531148e-05;0.00654041548375	1.07757000589e-09;1.07757000589e-09;9.41109693582e-06	HLA-DQA1	rs2187668	rs2187668
Celiac disease	Tetralogy of Fallot	33;3;0	33;3;1	50;5;1	0.0001;0.0109	1	7.07127e-05	0.317288	0.0109007	0	0	0	0.999929285928;7.07110531148e-05;0.0108539555155	7.07135280399e-05;1.07757000589e-09;3.7538847865e-05	ATXN2	rs11065987,rs653178	-
Myasthenia gravis	Vitiligo	3;33;1	3;33;1	4;41;1	0.0001;0.0072	7.07127e-05	7.07127e-05	0.317288	0.00716279	0	0	0	7.07110529928e-05;7.07110529928e-05;0.00714396725694	1.56732977246e-09;1.56732977246e-09;1.83725032607e-05	PTPN22	rs2476601	rs2476601
Hair color	Progressive supranuclear palsy	10;10;1	10;10;1	14;11;1	0.0001;0.0067	7.14265e-05	7.14265e-05	0.320491	0.00672457	0	0	0	7.14244384985e-05;7.14244384985e-05;0.00670543643279	1.85965668367e-09;1.85965668367e-09;1.74105184011e-05	IRF4	rs12203592	rs12203592
Retinal vascular caliber	Systolic blood pressure	4;25;0	4;25;1	5;34;0	0.0001;0.0074	1	7.14267e-05	0.320492	1	0	0	0	0.999928572623;7.1424898017e-05;0.992577100335	7.14268622573e-05;1.76323507867e-09;0.00742387211913	-	rs10774625,rs3184504	-
Fasting insulin-related traits	Phospholipid levels (plasma)	2;50;1	2;50;1	2;51;1	0.0001;0.0045	7.14273e-05	7.14273e-05	0.320494	0.00446174	0	0	0	7.14260711363e-05;7.14260711363e-05;0.00445685140293	1.22500350001e-09;1.22500350001e-09;4.7948609279e-06	GCKR	rs780094	rs780094
Fasting glucose-related traits	Triglycerides-Blood Pressure (TG-BP)	17;6;0	17;6;1	22;7;1	0.0001;0.0067	1	7.28551e-05	0.326901	0.00672516	0	0	0	0.999927148025;7.28529797245e-05;0.00670660844517	7.28555295954e-05;1.73467405215e-09;1.59216797707e-05	GCKR	rs780094,rs780093	-
Lipoprotein-associated phospholipase A2 activity and mass	Triglycerides-Blood Pressure (TG-BP)	17;6;0	17;6;1	12;7;1	0.0001;0.0037	1	7.28551e-05	0.326901	0.00367309	0	0	0	0.999927148025;7.28529797245e-05;0.0036677824698	7.28555295954e-05;1.73467405215e-09;4.55304359235e-06	ZNF259	rs12286037,rs11823543	-
Fasting glucose-related traits	Glycemic traits	17;6;0	17;6;1	22;9;2	0.0001;0.0087	1	7.28551e-05	0.326901	3.17649e-05	0	0	0	0.999927148025;7.28529797245e-05;3.16999924871e-05	7.28555295954e-05;1.73467405215e-09;4.42906139774e-08	GCK,MTNR1B	rs1799884,rs4607517	-
Glycated hemoglobin levels	Glycemic traits	17;6;1	17;6;1	15;9;4	0.0001;0.0059	7.28551e-05	7.28551e-05	0.326901	1.51534e-11	0	0	0	7.28529797245e-05;7.28529797245e-05;1.51461376305e-11	1.73467405215e-09;1.73467405215e-09;1.51334870254e-15	CDKAL1,GCK,MTNR1B,FAT3	rs1799884	rs1799884
Sex hormone-binding globulin levels	Triglycerides-Blood Pressure (TG-BP)	17;6;1	17;6;1	23;7;1	0.0001;0.0071	7.28551e-05	7.28551e-05	0.326901	0.00702993	0	0	0	7.28529797245e-05;7.28529797245e-05;0.00700961029677	1.73467405215e-09;1.73467405215e-09;1.74364998719e-05	GCKR	rs780093	rs780093
Breast cancer	Skin sensitivity to sun	34;3;0	34;3;1	32;1;0	0.0001;0.0014	1	7.28554e-05	0.326902	1	0	0	0	0.999927144039;7.28537081427e-05;0.998598703779	7.28563362012e-05;1.14491867645e-09;0.0014023091986	-	rs4911414,rs2284378	-
Renal function-related traits (BUN)	Vertical cup-disc ratio	13;8;0	13;8;1	17;12;1	0.0001;0.0089	1	7.42835e-05	0.33331	0.00889891	0	0	0	0.999925716363;7.428125726e-05;0.00886463617719	7.42838571553e-05;1.94996471414e-09;3.14512404565e-05	BCAS3	rs11868441,rs8068952	-
Hypertriglyceridemia	Liver enzyme levels (gamma-glutamyl transferase)	4;26;1	4;26;1	5;35;1	0.0001;0.0077	7.42837e-05	7.42837e-05	0.333311	0.00764055	0	0	0	7.4281734783e-05;7.4281734783e-05;0.00761779635841	1.91323068509e-09;1.91323068509e-09;2.21112848169e-05	GCKR	rs1260326	rs1260326
Liver enzyme levels (gamma-glutamyl transferase)	Non-albumin protein levels	26;4;1	26;4;1	35;5;1	0.0001;0.0077	7.42837e-05	7.42837e-05	0.333311	0.00764055	0	0	0	7.42817349467e-05;7.42817349467e-05;0.00761779635845	1.49235120226e-09;1.49235120226e-09;1.82411956982e-05	GCKR	rs1260326	rs1260326
Liver enzyme levels (gamma-glutamyl transferase)	Protein C levels	26;4;0	26;4;1	35;4;0	0.0001;0.0061	1	7.42837e-05	0.333311	1	0	0	0.02	0.999925717274;7.42817349467e-05;0.993883008282	7.4284440804e-05;1.49235120226e-09;0.00612180514184	-	rs17145713,rs17145750	-
Liver enzyme levels (gamma-glutamyl transferase)	Retinal vascular caliber	26;4;0	26;4;1	35;5;0	0.0001;0.0077	1	7.42837e-05	0.333311	1	0	0	0	0.999925717274;7.42817349467e-05;0.992359449032	7.4284440804e-05;1.49235120226e-09;0.00764655880177	-	rs516246,rs2287921	-
Hepatocellular carcinoma (hepatitis B virus related)	Systemic lupus erythematosus	2;52;1	2;52;1	3;51;1	0.0001;0.0067	7.42844e-05	7.42844e-05	0.333314	0.00668529	0	0	0	7.42830082662e-05;7.42830082662e-05;0.00667063823923	1.32704460788e-09;1.32704460788e-09;1.43648412562e-05	STAT4	rs7574865	rs7574865
Nephropathy (idiopathic membranous)	Systemic lupus erythematosus	2;52;1	2;52;1	2;51;1	0.0001;0.0045	7.42844e-05	7.42844e-05	0.333314	0.00446174	0	0	0	7.42830082662e-05;7.42830082662e-05;0.00445685140293	1.32704460788e-09;1.32704460788e-09;4.7948609279e-06	HLA-DQA1	rs2187668	rs2187668
Lipoprotein-associated phospholipase A2 activity change in response to statin therapy	Urate levels	2;53;1	2;53;1	1;55;0	0.0001;0.0024	7.57129e-05	7.57129e-05	0.339724	1	0	0	0.01	7.57114730416e-05;7.57114730416e-05;0.997591522128	1.37959577843e-09;1.37959577843e-09;0.00240858331509	-	rs2199936	rs2199936
Fasting insulin-related traits	Urate levels	2;53;0	2;53;1	2;55;1	0.0001;0.0048	1	7.57129e-05	0.339724	0.00481126	0	0	0	0.999924285692;7.57114730416e-05;0.00480556459107	7.57129607103e-05;1.37959577843e-09;5.5927257863e-06	GCKR	rs780094,rs1260326,rs780093	-
Obesity	Smoking behavior	12;9;0	12;9;1	16;14;1	0.0001;0.0098	1	7.71404e-05	0.346129	0.00976729	0	0	0	0.999922856866;7.71380080566e-05;0.0097256160934	7.71407908337e-05;2.15505688624e-09;3.87371631723e-05	BDNF-AS	rs6265,rs988712	-
Interstitial lung disease	Lung adenocarcinoma	12;9;1	12;9;1	13;10;1	0.0001;0.0057	7.71404e-05	7.71404e-05	0.346129	0.00567932	0	0	0	7.71380080566e-05;7.71380080566e-05;0.00566589323619	2.15505688624e-09;2.15505688624e-09;1.20942321623e-05	TERT	rs2736100	rs2736100
Lipid metabolism phenotypes	Triglycerides-Blood Pressure (TG-BP)	18;6;0	18;6;1	25;7;2	0.0001;0.0077	1	7.71405e-05	0.346129	2.40819e-05	0	0	0	0.999922860537;7.71381738602e-05;2.40414657509e-05	7.71410387802e-05;1.95150645003e-09;2.41342732045e-08	LPL,APOA5	rs651821,rs2266788	-
Alopecia areata	Type 1 diabetes autoantibodies	6;18;1	6;18;1	11;24;4	0.0001;0.0116	7.71405e-05	7.71405e-05	0.346129	3.08033e-10	0	0	0	7.71381737185e-05;7.71381737185e-05;3.07655348256e-10	2.21168203371e-09;2.21168203371e-09;2.37593586433e-13	IKZF4,IL2RA,SUOX,CTLA4	rs1701704	rs1701704
Ovarian cancer	Prostate-specific antigen levels	10;11;0	10;11;1	12;13;1	0.0001;0.0068	1	7.85689e-05	0.352539	0.00681161	0	0	0	0.999921427996;7.85663772986e-05;0.0067919248405	7.85692117572e-05;2.29586370274e-09;1.81802857903e-05	HNF1B	rs4430796,rs757210	-
Mean corpuscular volume	Sickle cell anemia (haemolysis)	37;3;1	37;3;1	39;5;1	0.0001;0.0085	7.92837e-05	7.92837e-05	0.355746	0.00851077	0	0	0	7.92816368544e-05;7.92816368544e-05;0.0084824463201	1.35921020999e-09;1.35921020999e-09;2.27145180674e-05	NPRL3	rs7203560	rs7203560
Beta thalassemia/hemoglobin E disease	Mean corpuscular volume	3;37;0	3;37;1	4;39;2	0.0001;0.0068	1	7.92837e-05	0.355746	1.70153e-05	0	0	0	0.999920718014;7.92816368235e-05;1.69969022939e-05	7.92837887854e-05;1.98364796482e-09;1.70022005231e-08	HBS1L,MYB	rs9399137,rs4895441,rs9376092	-
Hodgkins lymphoma	Lung cancer	8;14;1	8;14;1	11;14;0	0.0001;0.0067	7.99974e-05	7.99974e-05	0.358948	1	0	0	0.02	7.99947996645e-05;7.99947996645e-05;0.993275427934	2.41422363291e-09;2.41422363291e-09;0.0067263342314	-	rs2395185	rs2395185
HDL Cholesterol - Triglycerides (HDLC-TG)	Liver enzyme levels (alkaline phosphatase)	8;14;0	8;14;1	11;21;2	0.0001;0.0101	1	7.99974e-05	0.358948	4.40781e-05	0	0	0	0.999920000301;7.99947996645e-05;4.39679934953e-05	7.99976571695e-05;2.41422363291e-09;9.46984637104e-08	LINC00861,TRIB1	rs9987289,rs6984305	-
Liver enzyme levels (alkaline phosphatase)	Red blood cell count	14;8;0	14;8;1	21;13;2	0.0001;0.012	1	7.99974e-05	0.358948	6.24414e-05	0	0	0	0.999919998483;7.99948001151e-05;6.22508393714e-05	7.99978285879e-05;2.27495449983e-09;1.48095402695e-07	LCN1P2,ABO	rs579459,rs495828	-
Hematology traits	Red blood cell count	14;8;1	14;8;1	18;13;2	0.0001;0.0102	7.99974e-05	7.99974e-05	0.358948	4.55369e-05	0	0	0	7.99948001151e-05;7.99948001151e-05;4.54198415732e-05	2.27495449983e-09;2.27495449983e-09;9.09243338277e-08	HBS1L,MYB	rs7775698	rs7775698
Lung cancer	Red blood cell count	14;8;1	14;8;1	14;13;1	0.0001;0.008	7.99974e-05	7.99974e-05	0.358948	0.0079427	0	0	0	7.99948001151e-05;7.99948001151e-05;0.00791558213203	2.27495449983e-09;2.27495449983e-09;2.50535779552e-05	TERT	rs2736100	rs2736100
Uric acid levels	Waist Circumference - Triglycerides (WC-TG)	16;7;0	16;7;1	15;8;1	0.0001;0.0053	1	7.99974e-05	0.358948	0.0052436	0	0	0	0.999920007922;7.99948574909e-05;0.00523234716824	7.99979142976e-05;2.20404384808e-09;9.85284341185e-06	GCKR	rs780094,rs780093	-
Beta-2 microglubulin plasma levels	HIV-1 control	7;16;1	7;16;1	9;22;3	0.0001;0.0087	7.99974e-05	7.99974e-05	0.358948	6.49414e-08	0	0	0	7.99948573457e-05;7.99948573457e-05;6.48602675669e-08	2.41065229619e-09;2.41065229619e-09;6.02758379193e-11	MICA,HLA-X,HLA-B	rs2523608	rs2523608
Diastolic blood pressure	Multiple myeloma (hyperdiploidy)	28;4;0	28;4;1	35;4;1	0.0001;0.0061	1	7.99977e-05	0.35895	0.00611699	0	0	0	0.999919999395;7.99953711654e-05;0.00610332578111	7.99985142707e-05;1.73571924441e-09;1.0270574528e-05	ULK4	rs6599175,rs9815354	-
Diastolic blood pressure	Retinal vascular caliber	28;4;0	28;4;1	35;5;1	0.0001;0.0077	1	7.99977e-05	0.35895	0.00764055	0	0	0	0.999919999395;7.99953711654e-05;0.00761779635845	7.99985142707e-05;1.73571924441e-09;1.82411956982e-05	ATXN2	rs10774625,rs653178,rs3184504	-
End-stage coagulation	Soluble levels of adhesion molecules	23;5;0	23;5;1	18;5;2	0.0001;0.0039	1	8.21403e-05	0.368563	5.85992e-06	0	0	0	0.999917860983;8.21376941494e-05;5.85581130066e-06	8.21409795887e-05;2.06529136963e-09;1.8517349791e-09	LCN1P2,ABO	rs579459,rs651007	-
Chronic kidney disease	Non-albumin protein levels	29;4;1	29;4;1	40;5;1	0.0001;0.0088	8.28547e-05	8.28547e-05	0.371769	0.00872823	0	0	0	8.28521714084e-05;8.28521714084e-05;0.00869841843673	1.86429104025e-09;1.86429104025e-09;2.39093165496e-05	GCKR	rs1260326	rs1260326
Chronic kidney disease	Hypertriglyceridemia	29;4;1	29;4;1	40;5;1	0.0001;0.0088	8.28547e-05	8.28547e-05	0.371769	0.00872823	0	0	0	8.28521714084e-05;8.28521714084e-05;0.00869841843673	1.86429104025e-09;1.86429104025e-09;2.39093165496e-05	GCKR	rs1260326	rs1260326
Metabolic syndrome	Non-albumin protein levels	29;4;0	29;4;1	30;5;1	0.0001;0.0066	1	8.28547e-05	0.371769	0.00655191	0	0	0	0.999917146055;8.28521714084e-05;0.00653526941217	8.28555448814e-05;1.86429104025e-09;1.3337957229e-05	GCKR	rs780094,rs1260326	-
Metabolic syndrome	Obesity (extreme)	29;4;0	29;4;1	30;5;1	0.0001;0.0066	1	8.28547e-05	0.371769	0.00655191	0	0	0	0.999917146055;8.28521714084e-05;0.00653526941217	8.28555448814e-05;1.86429104025e-09;1.3337957229e-05	FTO	rs1558902,rs9940128	-
Mean corpuscular hemoglobin	Mean corpuscular hemoglobin concentration	29;4;1	29;4;1	28;5;1	0.0001;0.0061	8.28547e-05	8.28547e-05	0.371769	0.00611619	0	0	0	8.28521714084e-05;8.28521714084e-05;0.00610172484917	1.86429104025e-09;1.86429104025e-09;1.15909048212e-05	NPRL3	rs7203560	rs7203560
Chronic kidney disease	Retinal vascular caliber	29;4;0	29;4;1	40;5;1	0.0001;0.0088	1	8.28547e-05	0.371769	0.00872823	0	0	0	0.999917146055;8.28521714084e-05;0.00869841843673	8.28555448814e-05;1.86429104025e-09;2.39093165496e-05	ATXN2	rs10774625,rs653178	-
Metabolic syndrome	Protein C levels	29;4;0	29;4;1	30;4;0	0.0001;0.0053	1	8.28547e-05	0.371769	1	0	0	0.01	0.999917146055;8.28521714084e-05;0.994755141417	8.28555448814e-05;1.86429104025e-09;0.00524841340637	-	rs17145713,rs13226650	-
Mean corpuscular hemoglobin	Other erythrocyte phenotypes	29;4;0	29;4;1	28;4;2	0.0001;0.0049	1	8.28547e-05	0.371769	8.68545e-06	0	0	0	0.999917146055;8.28521714084e-05;8.67885413169e-06	8.28555448814e-05;1.86429104025e-09;2.20525203584e-09	HBS1L,MYB	rs9373124,rs7776054,rs9399137	-
HbA2 levels	Red blood cell traits	2;58;0	2;58;1	4;69;2	0.0001;0.0121	1	8.28555e-05	0.371772	5.37759e-05	0	0	0	0.999917140822;8.28537691716e-05;5.36705158154e-05	8.28555448932e-05;1.65765779739e-09;1.00854587649e-07	MYB,HBS1L	rs9494145,rs9399137,rs9389269	-
Angiotensin-converting enzyme activity	Red blood cell traits	2;58;0	2;58;1	3;69;2	0.0001;0.0091	1	8.28555e-05	0.371772	2.69406e-05	0	0	0	0.999917140822;8.28537691716e-05;2.69142336749e-05	8.28555448932e-05;1.65765779739e-09;2.52659410268e-08	LCN1P2,ABO	rs579459,rs495828	-
Asthma	IgE grass sensitization	39;3;1	39;3;1	44;6;6	0.0001;0.0116	8.35692e-05	8.35692e-05	0.374975	3.58628e-17	0	0	0	8.35668920859e-05;8.35668920859e-05;3.58627809929e-17	1.51227586307e-09;1.51227586307e-09;0.0	LRRC32,TSLP,HLA-DQB1,SLC25A46,MTCO3P1,C11ORF30	rs7775228	rs7775228
Inflammatory bowel disease	Oleic acid (18:1n-9) plasma levels	118;1;0	118;1;1	168;1;0	0.0001;0.0074	1	8.42857e-05	0.37819	1	0	0	0.04	0.999915715134;8.42857143385e-05;0.992643194986	8.42892965309e-05;0.0;0.00738409484419	-	rs4246215,rs102275	-
Allergic rhinitis	Inflammatory bowel disease	1;118;1	1;118;1	2;168;2	0.0001;0.0147	8.42857e-05	8.42857e-05	0.37819	5.38028e-05	0	0	0	8.42857143321e-05;8.42857143321e-05;5.38027782993e-05	0.0;0.0;0.0	LRRC32,C11ORF30	rs2155219	rs2155219
Glycated hemoglobin levels	mean corpuscular hemoglobin concentration	17;7;1	17;7;1	15;9;1	0.0001;0.0059	8.49971e-05	8.49971e-05	0.381382	0.00589724	0	0	0	8.49941716439e-05;8.49941716439e-05;0.00588278054706	2.49791279262e-09;2.49791279262e-09;1.28641341994e-05	TMPRSS6	rs855791	rs855791
Sex hormone-binding globulin levels	Waist Circumference - Triglycerides (WC-TG)	17;7;1	17;7;1	23;8;1	0.0001;0.0081	8.49971e-05	8.49971e-05	0.381382	0.00803033	0	0	0	8.49941716439e-05;8.49941716439e-05;0.00800326311954	2.49791279262e-09;2.49791279262e-09;2.37184577371e-05	GCKR	rs780093	rs780093
Fasting glucose-related traits	Waist Circumference - Triglycerides (WC-TG)	17;7;0	17;7;1	22;8;1	0.0001;0.0077	1	8.49971e-05	0.381382	0.00768237	0	0	0	0.999915001545;8.49941716439e-05;0.00765764474598	8.49976321578e-05;2.49791279262e-09;2.16585168296e-05	GCKR	rs780094,rs780093	-
Birth weight	Fasting glucose-related traits	7;17;0	7;17;1	9;22;1	0.0001;0.0087	1	8.49971e-05	0.381382	0.00863869	0	0	0	0.99991499957;8.4994171476e-05;0.00860692534123	8.49973286053e-05;2.74278008206e-09;3.03374290487e-05	ADCY5	rs11708067,rs9883204	-
IgA nephropathy	Sex hormone-binding globulin levels	7;17;0	7;17;1	12;23;0	0.0001;0.0121	1	8.49971e-05	0.381382	1	0	0	0.03	0.99991499957;8.4994171476e-05;0.98797766761	8.49973286053e-05;2.74278008206e-09;0.0120257369932	-	rs12150660,rs4227	-
Glioma	Interstitial lung disease	10;12;1	10;12;1	10;13;1	0.0001;0.0057	8.57113e-05	8.57113e-05	0.384586	0.00567932	0	0	0	8.570822414e-05;8.570822414e-05;0.00566589323609	2.77798449742e-09;2.77798449742e-09;1.24021697074e-05	TERT	rs2736100	rs2736100
Progressive supranuclear palsy	Tanning	10;12;1	10;12;1	11;14;1	0.0001;0.0067	8.57113e-05	8.57113e-05	0.384586	0.00672457	0	0	0	8.570822414e-05;8.570822414e-05;0.00670543643257	2.77798449742e-09;2.77798449742e-09;1.77804891695e-05	IRF4	rs12203592	rs12203592
Fasting glucose-related traits (interaction with BMI)	Stearic acid (18:0) plasma levels	24;5;0	24;5;1	32;5;0	0.0001;0.007	1	8.57115e-05	0.384587	1	0	0	0	0.999914292454;8.57086535059e-05;0.993012517561	8.57122346906e-05;2.25304405756e-09;0.00699252000138	-	rs102275,rs174550	-
Heart rate	Palmitoleic acid (16:1n-7) plasma levels	24;5;0	24;5;1	36;6;0	0.0001;0.0095	1	8.57115e-05	0.384587	1	0	0	0.01	0.999914292454;8.57086535059e-05;0.990577423152	8.57122346906e-05;2.25304405756e-09;0.00943018524065	-	rs174549,rs102275	-
Heart rate	Stearic acid (18:0) plasma levels	24;5;0	24;5;1	36;5;0	0.0001;0.0079	1	8.57115e-05	0.384587	1	0	0	0	0.999914292454;8.57086535059e-05;0.992141835894	8.57122346906e-05;2.25304405756e-09;0.00786451422364	-	rs174549,rs102275	-
Electrocardiographic conduction measures	Heart rate	5;24;0	5;24;1	6;36;0	0.0001;0.0095	1	8.57115e-05	0.384587	1	0	0	0.02	0.999914291519;8.57086534257e-05;0.990577423149	8.57116530917e-05;2.69891018975e-09;0.00942401563793	-	rs6906287,rs11153730	-
Blood pressure	Drinking behavior	40;3;1	40;3;1	53;3;1	0.0001;0.007	8.57119e-05	8.57119e-05	0.384589	0.00694685	0	0	0	8.57095101944e-05;8.57095101944e-05;0.00693101494067	1.59187008757e-09;1.59187008757e-09;1.05874496269e-05	HECTD4	rs11066280	rs11066280
Blood pressure	Tetralogy of Fallot	40;3;0	40;3;1	53;5;1	0.0001;0.0116	1	8.57119e-05	0.384589	0.0115518	0	0	0	0.999914285357;8.57095101944e-05;0.0114991345602	8.57131530237e-05;1.59187008757e-09;4.22236444198e-05	ATXN2	rs11065987,rs653178	-
Hematological parameters	Iron status biomarkers	11;11;1	11;11;1	15;13;2	0.0001;0.0085	8.64255e-05	8.64255e-05	0.387791	3.12809e-05	0	0	0	8.6422397987e-05;8.6422397987e-05;3.12155986278e-05	2.80604628306e-09;2.80604628306e-09;5.07342601475e-08	TMPRSS6,HFE	rs1800562	rs1800562
Alcohol consumption	Hematological parameters	11;11;1	11;11;1	11;15;1	0.0001;0.0072	8.64255e-05	8.64255e-05	0.387791	0.00720332	0	0	0	8.6422397987e-05;8.6422397987e-05;0.00718124816448	2.80604628306e-09;2.80604628306e-09;2.06157390744e-05	HFE	rs1800562	rs1800562
Airflow obstruction	Obesity-related traits	4;31;0	4;31;1	5;37;0	0.0001;0.0081	1	8.85686e-05	0.397407	1	0	0	0.01	0.999911429886;8.85657351442e-05;0.991924260913	8.85687398233e-05;2.75503906708e-09;0.00807679679582	-	rs8031948,rs8040868	-
Obesity (extreme)	Obesity-related traits	4;31;0	4;31;1	5;37;1	0.0001;0.0081	1	8.85686e-05	0.397407	0.00807574	0	0	0	0.999911429886;8.85657351442e-05;0.00805027366848	8.85687398233e-05;2.75503906708e-09;2.47847760657e-05	FTO	rs1558902,rs9930506	-
Circulating vasoactive peptide levels	Obesity-related traits	4;31;0	4;31;1	6;37;1	0.0001;0.0097	1	8.85686e-05	0.397407	0.00968326	0	0	0	0.999911429886;8.85657351442e-05;0.00964509596222	8.85687398233e-05;2.75503906708e-09;3.7141345476e-05	KLKB1	rs4253238,rs3733402	-
Hypertriglyceridemia	Obesity-related traits	4;31;0	4;31;1	5;37;1	0.0001;0.0081	1	8.85686e-05	0.397407	0.00807574	0	0	0	0.999911429886;8.85657351442e-05;0.00805027366848	8.85687398233e-05;2.75503906708e-09;2.47847760657e-05	ZNF259	rs3741298,rs964184	-
HbA2 levels	Platelet counts	2;62;1	2;62;1	4;73;2	0.0001;0.0128	8.85695e-05	8.85695e-05	0.397411	6.02259e-05	0	0	0	8.85675691797e-05;8.85675691797e-05;6.01008342842e-05	1.89847481196e-09;1.89847481196e-09;1.20002170861e-07	MYB,HBS1L	rs9399137	rs9399137
Fasting insulin-related traits	Platelet counts	2;62;0	2;62;1	2;73;1	0.0001;0.0064	1	8.85695e-05	0.397411	0.00638333	0	0	0	0.999911428966;8.85675691797e-05;0.00637325512508	8.85695938721e-05;1.89847481196e-09;9.94262362009e-06	GCKR	rs780094,rs1260326	-
Eosinophil counts	Systolic blood pressure	5;25;1	5;25;1	8;34;1	0.0001;0.0119	8.92827e-05	8.92827e-05	0.400611	0.0118509	0	0	0	8.92795922669e-05;8.92795922669e-05;0.011791030678	2.93869574377e-09;2.93869574377e-09;5.81752794265e-05	SH2B3	rs3184504	rs3184504
Iron levels	Systolic blood pressure	5;25;1	5;25;1	5;34;1	0.0001;0.0074	8.92827e-05	8.92827e-05	0.400611	0.0074229	0	0	0	8.92795922669e-05;8.92795922669e-05;0.00740144341855	2.93869574377e-09;2.93869574377e-09;2.08315745222e-05	HFE	rs1799945	rs1799945
Fibrinogen	Venous thromboembolism	14;9;0	14;9;1	14;7;2	0.0001;0.0043	1	8.99967e-05	0.403815	7.31659e-06	0	0	0	0.999910001964;8.99933141653e-05;7.31017971713e-06	8.99971393162e-05;2.97135216328e-09;3.82089672544e-09	FGA,FGG	rs6050,rs7681423,rs7659024	-
Liver enzyme levels (alkaline phosphatase)	Venous thromboembolism	14;9;0	14;9;1	21;7;2	0.0001;0.0064	1	8.99967e-05	0.403815	1.68672e-05	0	0	0	0.999910001964;8.99933141653e-05;1.68437876803e-05	8.99971393162e-05;2.97135216328e-09;1.39577480246e-08	LCN1P2,ABO	rs579459,rs2519093	-
Lung cancer	Smoking behavior	14;9;1	14;9;1	14;14;1	0.0001;0.0086	8.99967e-05	8.99967e-05	0.403815	0.00855125	0	0	0	8.99933141653e-05;8.99933141653e-05;0.00851961751785	2.97135216328e-09;2.97135216328e-09;2.93928537326e-05	CHRNA3	rs2036527,rs8034191,rs1051730	rs1051730
Lipid metabolism phenotypes	Waist Circumference - Triglycerides (WC-TG)	18;7;0	18;7;1	25;8;1	0.0001;0.0088	1	8.99967e-05	0.403815	0.00872595	0	0	0	0.999910002643;8.9993442963e-05;0.00869386117511	8.99973321614e-05;2.81014787709e-09;2.81180728684e-05	APOA5	rs651821,rs2266788	-
Gamma glutamyl transpeptidase	Lipid metabolism phenotypes	7;18;0	7;18;1	11;25;0	0.0001;0.012	1	8.99967e-05	0.403815	1	0	0	0.01	0.999910000073;8.99934427317e-05;0.988020703805	8.99969786134e-05;3.09633420472e-09;0.0119824277626	-	rs13247874,rs12539316	-
Beta-2 microglubulin plasma levels	Type 1 diabetes autoantibodies	7;18;1	7;18;1	9;24;1	0.0001;0.0095	8.99967e-05	8.99967e-05	0.403815	0.00942073	0	0	0	8.99934427317e-05;8.99934427317e-05;0.009382789119	3.09633420472e-09;3.09633420472e-09;3.63762777053e-05	SH2B3	rs3184504	rs3184504
Age-related macular degeneration	Waist circumference and related phenotypes	42;3;1	42;3;1	35;5;2	0.0001;0.0077	8.99974e-05	8.99974e-05	0.403818	2.27546e-05	0	0	0	8.9994728573e-05;8.9994728573e-05;2.27217366594e-05	1.75718134706e-09;1.75718134706e-09;1.48607390239e-08	HERPUD1,CETP	rs3764261	rs3764261
C-reactive protein	Waist circumference and related phenotypes	42;3;1	42;3;1	34;5;1	0.0001;0.0074	8.99974e-05	8.99974e-05	0.403818	0.0074229	0	0	0	8.9994728573e-05;8.9994728573e-05;0.00740144341857	1.75718134706e-09;1.75718134706e-09;1.71993465648e-05	GCKR	rs1260326	rs1260326
Serum albumin level	Uric acid levels	8;16;0	8;16;1	12;15;1	0.0001;0.0079	1	9.14251e-05	0.410225	0.00785576	0	0	0	0.999908574171;9.14217145261e-05;0.00782928377002	9.14254367795e-05;3.2141846946e-09;2.47309381354e-05	GCKR	rs780094,rs1260326	-
Primary biliary cirrhosis	Primary tooth development (number of teeth)	32;4;0	32;4;1	38;6;1	0.0001;0.01	1	9.14255e-05	0.410226	0.00994388	0	0	0	0.999908574909;9.14224979135e-05;0.0099036018173	9.14266122233e-05;2.27755752685e-09;3.36369367481e-05	RAD51B	rs1956529,rs911263	-
Airflow obstruction	Pulmonary function	4;32;0	4;32;1	5;36;2	0.0001;0.0079	1	9.14255e-05	0.410226	2.4091e-05	0	0	0	0.999908574498;9.14224978759e-05;2.4055143976e-05	9.14256979898e-05;2.94176669101e-09;3.29527234675e-08	THSD4,HTR4	rs3995090,rs7733088,rs11168048	-
Thyroid cancer	Thyroid hormone levels	5;26;0	5;26;1	6;39;3	0.0001;0.0102	1	9.28538e-05	0.416635	9.17773e-08	0	0	0	0.999907146051;9.28505106058e-05;9.16686749903e-08	9.28540255508e-05;3.18868440276e-09;9.25084128822e-11	NRG1,KRT18P13,FOXE1	rs1537424,rs944289	-
Adiponectin levels	Osteoarthritis	26;5;0	26;5;1	25;7;2	0.0001;0.0077	1	9.28538e-05	0.416635	2.40819e-05	0	0	0	0.999907147986;9.28505107855e-05;2.40414657509e-05	9.28547219353e-05;2.65303848294e-09;2.41342732045e-08	PBRM1,GNL3	rs11177,rs1108842,rs2590838	-
Liver enzyme levels (gamma-glutamyl transferase)	Palmitoleic acid (16:1n-7) plasma levels	26;5;0	26;5;1	35;6;1	0.0001;0.0092	1	9.28538e-05	0.416635	0.00916184	0	0	0	0.999907147986;9.28505107855e-05;0.00912774229281	9.28547219353e-05;2.65303848294e-09;2.84743918006e-05	GCKR	rs1260326,rs780093	-
Adiponectin levels	Type 2 diabetes and other traits	26;5;0	26;5;1	25;6;2	0.0001;0.0066	1	9.28538e-05	0.416635	1.72129e-05	0	0	0	0.999907147986;9.28505107855e-05;1.71897933298e-05	9.28547219353e-05;2.65303848294e-09;1.23656886546e-08	NYAP2,MIR5702	rs925735,rs2943641	-
Liver enzyme levels (gamma-glutamyl transferase)	Two-hour glucose challenge	26;5;1	26;5;1	35;5;1	0.0001;0.0077	9.28538e-05	9.28538e-05	0.416635	0.00764055	0	0	0	9.28505107855e-05;9.28505107855e-05;0.00761779635845	2.65303848294e-09;2.65303848294e-09;1.82411956982e-05	GCKR	rs1260326	rs1260326
Liver enzyme levels (gamma-glutamyl transferase)	N-glycan levels	26;5;0	26;5;1	35;7;1	0.0001;0.0107	1	9.28538e-05	0.416635	0.0106809	0	0	0	0.999907147986;9.28505107855e-05;0.0106331734065	9.28547219353e-05;2.65303848294e-09;4.09635996822e-05	HNF1A	rs735396,rs7310409	-
Angiotensin-converting enzyme activity	Cholesterol	2;65;0	2;65;1	3;66;2	0.0001;0.0087	1	9.2855e-05	0.41664	2.46346e-05	0	0	0	0.999907140785;9.28528975155e-05;2.4611525334e-05	9.2855119892e-05;2.08980188923e-09;2.20217076054e-08	LCN1P2,ABO	rs635634,rs495828	-
Cholesterol	Fasting insulin-related traits	65;2;0	65;2;1	66;2;1	0.0001;0.0058	1	9.2855e-05	0.41664	0.00577212	0	0	0	0.999907142096;9.28528976373e-05;0.00576389301988	9.2857209117e-05;1.06129119829e-09;4.12940549747e-06	GCKR	rs780094,rs1260326	-
Cholesterol	Folate pathway vitamin levels	65;2;0	65;2;1	66;2;1	0.0001;0.0058	1	9.2855e-05	0.41664	0.00577212	0	0	0	0.999907142096;9.28528976373e-05;0.00576389301988	9.2857209117e-05;1.06129119829e-09;4.12940549747e-06	FUT2	rs492602,rs602662	-
Alcohol consumption	Esophageal cancer	11;12;1	11;12;1	11;13;1	0.0001;0.0063	9.4282e-05	9.4282e-05	0.423043	0.00624561	0	0	0	9.42783059891e-05;9.42783059891e-05;0.00622920604211	3.39530145107e-09;3.39530145107e-09;1.51542223526e-05	HECTD4	rs2074356	rs2074356
Hematological parameters	White blood cell types	11;12;0	11;12;1	15;19;2	0.0001;0.0125	1	9.4282e-05	0.423043	6.84214e-05	0	0	0	0.999905718513;9.42783059891e-05;6.82006231781e-05	9.42824143319e-05;3.39530145107e-09;1.86828130836e-07	MYB,HBS1L	rs9373124,rs9402686	-
Retinal vascular caliber	Vitiligo	4;33;0	4;33;1	5;41;1	0.0001;0.009	1	9.42825e-05	0.423045	0.00894566	0	0	0	0.99990571251;9.42792487888e-05;0.0089143144339	9.42826500341e-05;3.13461625664e-09;3.05877601916e-05	ATXN2	rs10774625,rs4766578	-
Celiac disease	Retinal vascular caliber	33;4;0	33;4;1	50;5;1	0.0001;0.0109	1	9.42825e-05	0.423045	0.0109007	0	0	0	0.999905714151;9.42792489436e-05;0.0108539555155	9.42836265071e-05;2.42449672207e-09;3.7538847865e-05	ATXN2	rs10774625,rs653178	-
LDL cholesterol	Longevity	67;2;1	67;2;1	61;2;2	0.0001;0.0053	9.5712e-05	9.5712e-05	0.42946	7.01875e-06	0	0	0	9.5709773917e-05;9.5709773917e-05;7.01875422648e-06	1.12813428322e-09;1.12813428322e-09;0.0	TOMM40,APOC1	rs4420638	rs4420638
Cognitive decline	LDL cholesterol	2;67;1	2;67;1	2;61;2	0.0001;0.0053	9.5712e-05	9.5712e-05	0.42946	7.01875e-06	0	0	0	9.57097737146e-05;9.57097737146e-05;7.01875422635e-06	2.22245532946e-09;2.22245532946e-09;0.0	APOC1,TOMM40	rs4420638	rs4420638
Apolipoprotein Levels	LDL cholesterol	2;67;0	2;67;1	3;61;2	0.0001;0.008	1	9.5712e-05	0.42946	2.102e-05	0	0	0	0.999904290404;9.57097737146e-05;2.10018561155e-05	9.57121321365e-05;2.22245532946e-09;1.72530986263e-08	APOC1,APOE	rs445925,rs7412	-
Alzheimers disease (age of onset)	LDL cholesterol	2;67;1	2;67;1	2;61;1	0.0001;0.0053	9.5712e-05	9.5712e-05	0.42946	0.00533542	0	0	0	9.57097737146e-05;9.57097737146e-05;0.00532840425032	2.22245532946e-09;2.22245532946e-09;6.90459973617e-06	APOC1	rs4420638	rs4420638
Carotenoid and tocopherol levels	LDL cholesterol	2;67;1	2;67;1	4;61;2	0.0001;0.0107	9.5712e-05	9.5712e-05	0.42946	4.19676e-05	0	0	0	9.57097737146e-05;9.57097737146e-05;4.1895175506e-05	2.22245532946e-09;2.22245532946e-09;6.88876943706e-08	RPL15P15,BUD13	rs12272004	rs12272004
Angiotensin-converting enzyme activity	LDL cholesterol	2;67;0	2;67;1	3;61;2	0.0001;0.008	1	9.5712e-05	0.42946	2.102e-05	0	0	0	0.999904290404;9.57097737146e-05;2.10018561155e-05	9.57121321365e-05;2.22245532946e-09;1.72530986263e-08	LCN1P2,ABO	rs635634,rs495828	-
Eye color	Melanoma	9;15;1	9;15;1	8;17;1	0.0001;0.006	9.64247e-05	9.64247e-05	0.432658	0.00594092	0	0	0	9.64208573217e-05;9.64208573217e-05;0.0059263560624	3.5998782867e-09;3.5998782867e-09;1.37165403491e-05	TYR	rs1393350	rs1393350
Lung adenocarcinoma	Melanoma	9;15;0	9;15;1	10;17;1	0.0001;0.0074	1	9.64247e-05	0.432658	0.00742095	0	0	0	0.999903571744;9.64208573217e-05;0.00739756412635	9.64250587276e-05;3.5998782867e-09;2.20277037925e-05	CLPTM1L	rs401681,rs31489	-
Bone mineral density (hip)	Dupuytrens disease	15;9;1	15;9;1	21;13;2	0.0001;0.012	9.64247e-05	9.64247e-05	0.432658	6.24414e-05	0	0	0	9.64208574151e-05;9.64208574151e-05;6.22508393714e-05	3.42847510213e-09;3.42847510213e-09;1.48095402695e-07	ZBTB40,MIR4418	rs7524102	rs7524102
Hypertension	Iron levels	27;5;1	27;5;1	14;5;1	0.0001;0.0031	9.6425e-05	9.6425e-05	0.432659	0.00306185	0	0	0	9.64214083585e-05;9.64214083585e-05;0.00305836053586	2.86528019706e-09;2.86528019706e-09;2.79154760078e-06	HFE	rs1799945	rs1799945
HDL Cholesterol - Triglycerides (HDLC-TG)	Lipoprotein-associated phospholipase A2 activity and mass	8;17;0	8;17;1	11;12;5	0.0001;0.0058	1	9.7139e-05	0.435863	7.06273e-15	0	0	0	0.99990285623;9.71350853315e-05;7.0605622091e-15	9.71392837297e-05;3.65701747046e-09;3.83879230352e-19	APOC1,ZNF259,HERPUD1,APOE,CETP	rs173539,rs3764261,rs247616	-
Serum albumin level	Sex hormone-binding globulin levels	8;17;0	8;17;1	12;23;1	0.0001;0.0121	1	9.7139e-05	0.435863	0.0120223	0	0	0	0.99990285623;9.71350853315e-05;0.011958680654	9.71392837297e-05;3.65701747046e-09;6.09277476605e-05	GCKR	rs780093,rs1260326	-
Fasting glucose-related traits	Serum albumin level	17;8;0	17;8;1	22;12;1	0.0001;0.0116	1	9.7139e-05	0.435863	0.0115024	0	0	0	0.999902856216;9.7135085692e-05;0.0114442559796	9.71395959517e-05;3.3999125712e-09;5.33584371765e-05	GCKR	rs780094,rs1260326	-
Glioma	Lung cancer	10;14;1	10;14;1	10;14;1	0.0001;0.0061	9.99958e-05	9.99958e-05	0.448681	0.00611499	0	0	0	9.99916426798e-05;9.99916426798e-05;0.00609932502598	3.87996531457e-09;3.87996531457e-09;1.45519235376e-05	TERT	rs2736100	rs2736100
Coffee consumption	Diastolic blood pressure	5;28;1	5;28;1	8;35;2	0.0001;0.0123	9.99961e-05	9.99961e-05	0.448683	6.35291e-05	0	0	0	9.99922857499e-05;9.99922857499e-05;6.33453757594e-05	3.71927086074e-09;3.71927086074e-09;1.68256178096e-07	CPLX3,ULK3	rs6495122	rs6495122
Diastolic blood pressure	Iron levels	28;5;1	28;5;1	35;5;1	0.0001;0.0077	9.99961e-05	9.99961e-05	0.448683	0.00764055	0	0	0	9.99922858683e-05;9.99922858683e-05;0.00761779635845	3.08568489659e-09;3.08568489659e-09;1.82411956982e-05	HFE	rs1799945	rs1799945
Colorectal cancer	Electrocardiographic conduction measures	28;5;0	28;5;1	38;6;2	0.0001;0.01	1	9.99961e-05	0.448683	4.02744e-05	0	0	0	0.999900007293;9.99922858683e-05;4.01896625467e-05	9.99971785678e-05;3.08568489659e-09;4.53551124578e-08	LAP3P2,MIR3925	rs1321311,rs1321313	-
Diastolic blood pressure	Eosinophil counts	28;5;1	28;5;1	35;8;1	0.0001;0.0123	9.99961e-05	9.99961e-05	0.448683	0.0121976	0	0	0	9.99922858683e-05;9.99922858683e-05;0.0121340994996	3.08568489659e-09;3.08568489659e-09;5.57022700126e-05	SH2B3	rs3184504	rs3184504
[truncated: 3,105 more rows]

## Sheet: Modified Traits
Dis1	Dis2	SNP(#_Dis1;#_Dis2;#_Overlap)	SNP_LDfilter(#_Dis1;#_Dis2;#_Overlap)	gen(#_dis1;#_dis2;#_overlap)	exp_overlap(bySNP;byGene)	fisher.p_bySNP	fisher.p_bySnpLD	fisher.p_bySnpLD_adj(Bonferroni)	fisher.p_byGene	emp.p_bySNP	emp.p_bySNP_ld	emp.p_byGene	Hyperm_p(bySNP;bySNP_LD;byGene)	Binomial_p(bySNP;bySNP_LD;byGene)	overlap_Genes	overlap_SNPs_LDcorrect	overlap_SNPs
[truncated: 2,152 more rows]
